# Supplementary material for: Comprehensive Identification of HD-Zip Family Genes in Coix lacryma-jobi L. and Their Potential Roles in Response to Abiotic Stress
Source: Plants (Basel). 2025 Apr 26;14(9):1318. doi: 10.3390/plants14091318 (PMC12073142; doi:10.3390/plants14091318)
Supplement: Supplementary file 1 [file plants-14-01318-s001.zip › Supplementary Table.xlsx]

## Sheet: Table S1
Table S1. Details of the identified coix HD-Zip genes.
Name	Gene Identifier	Location	ORF length (bp)	Protein			Exons	Subcellular localization
				Length (a.a.)	PI	Mol.Wt. (kDa)
ClHDZ1	Cl017534	Chr1:8354179_8350740	2310	769	6.4	84.14	9	Nuclear
ClHDZ2	Cl017903	Chr1:14123670_14122251	1041	346	4.58	37.64	4	Nuclear
ClHDZ3	Cl018135	Chr1:18529470_18524166	2388	795	6.46	86.96	17	Nuclear
ClHDZ4	Cl018508	Chr1:26208743_26207924	741	246	5.17	27.33	2	Nuclear
ClHDZ5	Cl019134	Chr1:40624153_40622222	975	324	7.05	35.58	4	Nuclear
ClHDZ6	Cl020935	Chr1:175082372_175080238	1335	444	6.51	47.91	2	Nuclear
ClHDZ7	Cl000081	Chr2:1268052_1261830	2619	872	5.97	95.95	18	Nuclear
ClHDZ8	Cl000504	Chr2:6642363_6640021	1074	357	6.32	39.06	3	Nuclear
ClHDZ9	Cl000650	Chr2:8875406_8873974	996	331	4.75	36.05	3	Nuclear
ClHDZ10	Cl000744	Chr2:10345256_10344184	729	242	6.35	26.67	3	Nuclear
ClHDZ11	Cl000974	Chr2:13550953_13549464	885	294	8.22	31.32	3	Nuclear
ClHDZ12	Cl002774	Chr2:54177284_54175875	1029	342	8.68	36.91	4	Nuclear
ClHDZ13	Cl002901	Chr2:59209901_59204633	2652	883	5.42	94.61	10	Nuclear
ClHDZ14	Cl003113	Chr2:74968386_74966977	1029	342	11.44	37.45	4	Nuclear
ClHDZ15	Cl003467	Chr2:115398425_115397507	672	223	9.86	24.04	2	Nuclear
ClHDZ16	Cl025846	Chr3:4874088_4872960	765	254	9.05	27.6	3	Nuclear
ClHDZ17	Cl028168	Chr3:158440893_158437577	2205	734	6.13	79.5	9	Nuclear
ClHDZ18	Cl028904	Chr3:174410232_174409139	978	325	9.48	34.19	2	Nuclear
ClHDZ19	Cl028906	Chr3:174434188_174433238	837	278	9.72	28.93	2	Nuclear
ClHDZ20	Cl007249	Chr4:11969731_11968666	696	231	6.76	25.42	3	Nuclear
ClHDZ21	Cl008120	Chr4:26973054_26972191	747	248	5.38	26.96	2	Nuclear
ClHDZ22	Cl008139	Chr4:27259071_27253272	2646	881	5.81	93.58	9	Nuclear
ClHDZ23	Cl008628	Chr4:37010896_37009769	846	281	4.65	30	3	Nuclear
ClHDZ24	Cl008806	Chr4:40774044_40772610	1041	346	6.93	36.92	4	Nuclear
ClHDZ25	Cl009230	Chr4:56579767_56577508	972	323	4.78	35.32	3	Nuclear
ClHDZ26	Cl014219	Chr6:38085158_38079713	699	232	9.27	25.46	4	Nuclear
ClHDZ27	Cl015660	Chr6:123188461_123183988	2541	846	5.79	91.93	17	Nuclear
ClHDZ28	Cl016451	Chr6:140029014_140022651	2418	805	5.38	86.32	9	Nuclear
ClHDZ29	Cl033204	Chr7:18929591_18927628	1599	532	9.08	54.91	4	Nuclear
ClHDZ30	Cl033652	Chr7:41318480_41315296	864	287	4.82	31.45	4	Nuclear
ClHDZ31	Cl034645	Chr7:133427364_133421751	2289	762	5.45	81.75	10	Nuclear
ClHDZ32	Cl034733	Chr7:135878286_135872140	2148	715	5.81	78.93	9	Nuclear
ClHDZ33	Cl035053	Chr7:144255133_144252057	1338	445	6.22	48.22	6	Nuclear
ClHDZ34	Cl035788	Chr8:5596650_5590500	2556	851	6.21	92.49	18	Nuclear
ClHDZ35	Cl035791	Chr8:5811486_5808502	705	234	8.37	25.83	4	Nuclear
ClHDZ36	Cl022558	Chr9:9714078_9708827	2340	779	5.6	84.12	10	Nuclear
ClHDZ37	Cl023138	Chr9:18463904_18458278	2394	797	5.87	85.56	9	Nuclear
ClHDZ38	Cl023308	Chr9:21876253_21874882	690	229	9.03	25.38	4	Nuclear
ClHDZ39	Cl023335	Chr9:22248108_22247183	810	269	5.05	30.02	2	Nuclear
ClHDZ40	Cl024695	Chr9:69331954_69328170	2253	750	5.38	83.3	8	Nuclear

## Sheet: Table S2
Table S2. List of primer sequences used for rexperiments in this study.
No.	Name	Orientation	Primer Sequence (5'->3')	Note
1	ClHDZ2	F	TGGAGTCTGGACGGCTCATCTTC	qRT-PCR analysis
		R	CTTCAAGGCCAAGCATCGGTCTC
2	ClHDZ4	F	CCCACCAGCTCATGCACCAG
		R	GAACCGCCGCTTCCTCTCC
3	ClHDZ6	F	CCGCCAACTTCCTCCTCCAAATG
		R	GTCATGGTGCTGGTGCTGCTG
4	ClHDZ8	F	CAGCAATGGCATGGCGTCCTC
		R	TGGTGGTGGTGGTGGTGGTG
5	ClHDZ9	F	CGCCGTGTTCGAGACCAAGTG
		R	CCATTCCTCCGTGAAGCCATAGC
6	ClHDZ10	F	GCTGTTCCCGTCCTTCGTCTTC
		R	CGCTGCCGAGCCTTCTTCTG
7	ClHDZ15	F	CCGCCAACTTCCTCCTCCAAATG
		R	GTCATGGTGCTGGTGCTGCTG
8	ClHDZ20	F	AGCAGGTCGCCGTCTGGTTC
		R	AGGTGGCACTTGTGGAGGATGG
9	ClHDZ21	F	CGCACTTCACGGACGACGAC
		R	GTGGAACTGGAACGGCTGGTG
10	ClHDZ23	F	GATGATGGCGTGCGGCGATG
		R	TCCGGCTCCAGCTTGTTCTCC
11	ClHDZ25	F	AGGAGTCGTCGTCAGCGTCAG
		R	TGGCGATGTCGGAGCAGAGC
12	ClHDZ30	F	CTTCTTCACCACGCACGAGGAG
		R	CGGCTCCAGCTTGTTCTCTTCC
13	ClHDZ39	F	GGCGGAGGACGACAAGAGG
		R	TCAAGGCAGTGGTGGTGGTC
14	ClHDZ4	F	ATGGAGCGCGGCGATGACT	Clone
		R	TCATGCCACCGCGTTCCACT
15	ClHDZ4	F	CGGAGCTAGCTCTAGAATGGAGCGCGGCGATGACT	Subcellular localization
		R	TGCTCACCATGGATCCTGCCACCGCGTTCCACT
16	ClHDZ4	F	CGACGATGACGATAAGGTACCATGGAGCGCGGCGATGACT	pYES2/NTB vector
		R	GAATTCCACCACACTGGATCCTCATGCCACCGCGTTCCACT

## Sheet: Table S3
Table S3. Collinearity analysis of HD-Zip gene between Coix and other species.
Species	Duplicate pair
Coix lacryma‑jobi/Coix lacryma‑jobi	ClHDZ1/ClHDZ17
	ClHDZ4/ClHDZ39
	ClHDZ24/ClHDZ29
	ClHDZ25/ClHDZ30
Arabidopsis thaliana/Coix lacryma‑jobi	ATHDG5/ClHDZ13
	ATHAT2/ClHDZ12
	ATHAT2/ClHDZ38
	ATHAT1/ClHDZ12
	ATHDG4/ClHDZ13
	ATHAT1/ClHDZ38
	ATHAT3/ClHDZ12
	ATHB4/ClHDZ12
	ATHB6/ClHDZ9
	ATHB4/ClHDZ38
Oryza sativa/Coix lacryma‑jobi	LOC_Os01g45570/ClHDZ26
	LOC_Os02g35770/ClHDZ5
	Oshox24/ClHDZ4
	Oshox26/ClHDZ16
	Oshox16/ClHDZ23
	Oshox24/ClHDZ39
	Roc5/ClHDZ37
	Oshox21/ClHDZ8
	Oshox13/ClHDZ9
	Oshox12/ClHDZ10
	Oshox10/ClHDZ7
	Oshox19/ClHDZ11
	Oshox32/ClHDZ34
	Oshox22/ClHDZ4
	Roc2/ClHDZ31
	Oshox17/ClHDZ38
	Oshox22/ClHDZ39
	Roc2/ClHDZ36
	Roc4/ClHDZ37
	Roc8/ClHDZ1
	Roc8/ClHDZ17
	Oshox28/ClHDZ18
	Oshox18/ClHDZ16
	Oshox14/ClHDZ20
	Oshox27/ClHDZ24
	Oshox5/ClHDZ25
	Roc1/ClHDZ31
	Oshox27/ClHDZ29
	Oshox5/ClHDZ30
	LOC_Os09g35910/ClHDZ21
	Oshox4/ClHDZ23
	Oshox11/ClHDZ24
	Oshox25/ClHDZ25
	Roc6/ClHDZ22
	Oshox11/ClHDZ29
	LOC_Os10g41230/ClHDZ12
	Roc3/ClHDZ13
	Oshox23/ClHDZ8
	Oshox33/ClHDZ34
Zea mays/Coix lacryma‑jobi	Zmhdz49/ClHDZ31
	Zmhdz41/ClHDZ37
	Zmhdz49/ClHDZ36
	Zmhdz35/ClHDZ11
	Zmhdz40/ClHDZ7
	Zmhdz11/ClHDZ8
	Zmhdz14/ClHDZ9
	Zmhdz25/ClHDZ12
	Zmhdz50/ClHDZ13
	Zmhdz13/ClHDZ8
	Zmhdz15/ClHDZ10
	Zmhdz16/ClHDZ9
	Zmhdz3/ClHDZ25
	Zmhdz26/ClHDZ24
	Zmhdz26/ClHDZ29
	Zmhdz3/ClHDZ30
	Zmhdz37/ClHDZ34
	Zmhdz4/ClHDZ4
	Zmhdz20/ClHDZ24
	Zmhdz10/ClHDZ23
	Zmhdz12/ClHDZ21
	Zmhdz7/ClHDZ25
	Zmhdz42/ClHDZ36
	Zmhdz4/ClHDZ39
	Zmhdz34/ClHDZ38
	Zmhdz45/ClHDZ28
	Zmhdz18/ClHDZ26
	Zmhdz39/ClHDZ34
	Zmhdz51/ClHDZ1
	Zmhdz27/ClHDZ5
	Zmhdz51/ClHDZ17
	Zmhdz2/ClHDZ25
	Zmhdz52/ClHDZ31
	Zmhdz2/ClHDZ30
	Zmhdz6/ClHDZ4
	Zmhdz53/ClHDZ1
	Zmhdz53/ClHDZ17
	Zmhdz28/ClHDZ16
	Zmhdz6/ClHDZ39
	Zmhdz43/ClHDZ1
	Zmhdz21/ClHDZ18
	Zmhdz43/ClHDZ17
	Zmhdz8/ClHDZ23
	Zmhdz33/ClHDZ24
	Zmhdz9/ClHDZ21
	Zmhdz47/ClHDZ22
	Zmhdz33/ClHDZ29
	Zmhdz5/ClHDZ8
	Zmhdz17/ClHDZ9
	Zmhdz30/ClHDZ11
	Zmhdz38/ClHDZ7
	Zmhdz19/ClHDZ18

## Sheet: Table S4
Table S4. Detailed information for the 30 motifs in the HD-Zip proteins of coix.
Motif	Length	Best possible match	function
1	31	ARELGLEPRQVKVWFQNRRARTKLKQTEVDC	Homeobox
2	29	KKKKRRLTKEQVQELEASFKECPKLDPKQ	Homeobox
3	24	EALREENRRLQKEVAELRALLAAP	Homeobox associated leucin zipper
4	41	TGVAGGNNGSJQLMYAELQVPSPLVPTREVWFLRYCKQLAD	START domain
5	29	IRCRRLPSGCLIQDMPNGYSKVTWVEHVE	START domain
6	29	VHZVYRPLVESGLAFGAKRWLAALQRQCZ	START domain
7	29	QNSMLILQETCTDASGSLVVYAPVDIPAM	NO
8	24	MDGGDPDYVPLLPSGFAILPDGAP	NO
9	29	WDILSNGGPVQEMAHIANGQHHGNCVSLL	NO
10	50	IAEETLAEFLSKATGTAVDWVQMPGMKPGPDSIGIIAISHGCSGVAARAC	START domain
11	40	GSLLTVAFQILVNSLPTAKLTVESVETVNSLISCTIEKIK	NO
12	36	IVTPEGKRSMLKLAQRMVESFCAGVSASAAHEWTTL	NO
13	28	LVEILMDANRWSEMFSSIVSKASTJEVJ	START domain
14	34	PVTDADRPMLVELAVAAMDELVRMAQLGEPLWLP	START domain
15	25	ALLRAENDKLRAENMRIREAJRNPI	NO
16	21	PGEPPGVVLSAATSVWLPVPP	NO
17	49	TCNTRSVLTIAFQFSYENHLRDSVAAMARQYVRSVVASVQRVAMAISPS	NO
18	25	QQLLPATTLTMCPSCERVASSSAPP	NO
19	49	GLDMLETTLIALQDJTLEKIFDDEGRKALFAELPKIMZQGFAYLPGGVC	MEKHLA domain
20	36	FFPANFLLQMQQPLHQHQHQQEQQHQHHDGHGHGHH	NO

## Sheet: Table S5
Table S5. Prediction of Transcription Factor Binding Sites in ClHDZ.
Motif_ID	Motif_name	Gene_ID	Start	Stop	Strand	Score	p-value	q-value	Matched_sequence
MA1402.1	BPC6	ClHDZ36	1878	1898	+	31.9474	2.5e-11	3.85e-06	ccgtctctctctctctctctc
MA1404.1	BPC1	ClHDZ36	1877	1900	-	27.1515	4.61e-10	7.06e-05	CAGAGAGAGAGAGAGAGAGACGGC
MA1402.1	BPC6	ClHDZ27	258	278	-	26.5658	8.38e-10	6.45e-05	ATCTCTCTCTCTCTCTCTCAT
MA1402.1	BPC6	ClHDZ36	1880	1900	+	25.6974	1.36e-09	6.99e-05	gtctctctctctctctctctg
MA1239.2	ERF104	ClHDZ21	1424	1439	+	23.0303	1.52e-09	0.000239	cagccgccgccgccgc
MA1753.2	ERF057	ClHDZ15	576	589	-	22.6885	1.94e-09	0.000102	CCGCCGCCGCCGCC
MA1753.2	ERF057	ClHDZ6	579	592	-	22.6885	1.94e-09	0.000102	CCGCCGCCGCCGCC
MA1753.2	ERF057	ClHDZ21	1427	1440	+	22.6885	1.94e-09	0.000102	ccgccgccgccgcc
MA1404.1	BPC1	ClHDZ36	1879	1902	-	24.6212	1.95e-09	0.000137	AGCAGAGAGAGAGAGAGAGAGACG
MA1403.1	BPC5	ClHDZ19	836	865	-	3.19512	2.04e-09	0.000313	AAAGAGAGAGAGAGGAGCACAGAGATGGAG
MA1281.2	DOF5.1	ClHDZ19	1330	1348	+	21.7879	2.19e-09	0.000335	aaaaagaaaaaaaaaagag
MA1404.1	BPC1	ClHDZ36	1875	1898	-	24.0455	2.68e-09	0.000137	GAGAGAGAGAGAGAGAGACGGCTA
MA1416.1	RAMOSA1	ClHDZ27	260	273	+	25.6429	3.48e-09	9.12e-05	gagagagagagaga
MA1416.1	RAMOSA1	ClHDZ27	262	275	+	25.6429	3.48e-09	9.12e-05	gagagagagagaga
MA1416.1	RAMOSA1	ClHDZ27	264	277	+	25.6429	3.48e-09	9.12e-05	gagagagagagaga
MA1416.1	RAMOSA1	ClHDZ36	1881	1894	-	25.6429	3.48e-09	9.12e-05	GAGAGAGAGAGAGA
MA1416.1	RAMOSA1	ClHDZ36	1883	1896	-	25.6429	3.48e-09	9.12e-05	GAGAGAGAGAGAGA
MA1416.1	RAMOSA1	ClHDZ36	1885	1898	-	25.6429	3.48e-09	9.12e-05	GAGAGAGAGAGAGA
MA1161.1	TSO1	ClHDZ18	594	608	-	21.8333	3.8e-09	0.000592	ATTTTAAAATTTAAA
MA2022.2	LOB	ClHDZ15	577	589	-	23.4545	3.89e-09	0.000202	CCGCCGCCGCCGC
MA2022.2	LOB	ClHDZ6	580	592	-	23.4545	3.89e-09	0.000202	CCGCCGCCGCCGC
MA2022.2	LOB	ClHDZ21	1427	1439	+	23.4545	3.89e-09	0.000202	ccgccgccgccgc
MA1264.2	ERF095	ClHDZ15	577	589	+	22.3333	3.89e-09	0.000203	gcggcggcggcgg
MA1264.2	ERF095	ClHDZ6	580	592	+	22.3333	3.89e-09	0.000203	gcggcggcggcgg
MA1264.2	ERF095	ClHDZ21	1427	1439	-	22.3333	3.89e-09	0.000203	GCGGCGGCGGCGG
MA1228.2	ERF091	ClHDZ15	577	589	+	22.1515	3.89e-09	0.000205	gcggcggcggcgg
MA1228.2	ERF091	ClHDZ6	580	592	+	22.1515	3.89e-09	0.000205	gcggcggcggcgg
MA1228.2	ERF091	ClHDZ21	1427	1439	-	22.1515	3.89e-09	0.000205	GCGGCGGCGGCGG
MA1262.2	ERF2	ClHDZ15	577	589	-	21.3788	3.89e-09	0.000206	CCGCCGCCGCCGC
MA1262.2	ERF2	ClHDZ6	580	592	-	21.3788	3.89e-09	0.000206	CCGCCGCCGCCGC
MA1262.2	ERF2	ClHDZ21	1427	1439	+	21.3788	3.89e-09	0.000206	ccgccgccgccgc
MA1403.1	BPC5	ClHDZ27	249	278	+	-0.121951	4.77e-09	0.000366	cgatattcaatgagagagagagagagagat
MA1402.1	BPC6	ClHDZ27	256	276	-	23.2105	5.24e-09	0.000202	CTCTCTCTCTCTCTCTCATTG
MA1416.1	RAMOSA1	ClHDZ31	1831	1844	-	23.7286	6.34e-09	0.000142	GAGAGAGAGAGAGG
MA1161.1	TSO1	ClHDZ18	460	474	+	21.4028	7.59e-09	0.000592	aatttaaaatttaaa
MA1379.1	SOL1	ClHDZ18	593	607	-	21.806	7.59e-09	0.00118	TTTTAAAATTTAAAA
MA1274.1	DOF3.6	ClHDZ2	1762	1782	+	21.303	7.63e-09	0.00055	ctaactttttttttttttttg
MA1274.1	DOF3.6	ClHDZ19	1325	1345	-	21.2727	7.93e-09	0.00055	TTTTTTTTTTCTTTTTTTTTT
MA1225.1	ERF5	ClHDZ21	1424	1438	+	22.1667	9.01e-09	0.00122	cagccgccgccgccg
MA1274.1	DOF3.6	ClHDZ19	1330	1350	-	21.0152	1.09e-08	0.00055	CTCTCTTTTTTTTTTCTTTTT
MA1403.1	BPC5	ClHDZ36	1872	1901	-	-3.5	1.11e-08	0.000501	GCAGAGAGAGAGAGAGAGAGACGGCTACAT
MA1250.2	DREB2D	ClHDZ15	576	589	-	20.7424	1.17e-08	0.000613	CCGCCGCCGCCGCC
MA1250.2	DREB2D	ClHDZ6	579	592	-	20.7424	1.17e-08	0.000613	CCGCCGCCGCCGCC
MA1250.2	DREB2D	ClHDZ21	1427	1440	+	20.7424	1.17e-08	0.000613	ccgccgccgccgcc
MA1268.2	CDF5	ClHDZ7	1000	1020	+	21.1818	1.21e-08	0.00096	tgccctttttttttttttgtt
MA1403.1	BPC5	ClHDZ19	834	863	-	-4.23171	1.3e-08	0.000501	AGAGAGAGAGAGGAGCACAGAGATGGAGCA
MA1262.2	ERF2	ClHDZ22	1080	1092	+	20.8636	1.34e-08	0.00053	ccaccgccgccgc
MA1268.2	CDF5	ClHDZ27	374	394	-	21.0909	1.35e-08	0.00096	ATCTCTTTTCCTTTTTCTTTT
MA1267.2	DOF5.8	ClHDZ19	1330	1348	-	20.2576	1.58e-08	0.00243	CTCTTTTTTTTTTCTTTTT
MA1404.1	BPC1	ClHDZ27	256	279	+	20.5758	1.63e-08	0.000624	caatgagagagagagagagagatc
MA1278.2	DOF3.4	ClHDZ19	1330	1346	-	18.4848	1.78e-08	0.0028	CTTTTTTTTTTCTTTTT
MA1264.2	ERF095	ClHDZ22	1080	1092	-	21.1818	1.81e-08	0.00071	GCGGCGGCGGTGG
MA1403.1	BPC5	ClHDZ34	1833	1862	+	-5.59756	1.84e-08	0.000565	aaagaaaaagaggaggtgagagagagagcg
MA1268.2	CDF5	ClHDZ19	1330	1350	-	20.8182	1.86e-08	0.00096	CTCTCTTTTTTTTTTCTTTTT
MA1402.1	BPC6	ClHDZ27	262	282	-	20.3421	2.17e-08	0.000668	AAAGATCTCTCTCTCTCTCTC
MA1279.2	DOF1.5	ClHDZ27	374	389	+	18.5909	2.23e-08	0.0035	aaaagaaaaaggaaaa
MA1228.2	ERF091	ClHDZ22	1080	1092	-	21.1061	2.28e-08	0.000903	GCGGCGGCGGTGG
MA1416.1	RAMOSA1	ClHDZ33	1385	1398	-	22.3714	2.34e-08	0.00046	GAGAGAGAGAGAAA
MA1226.2	DREB2G	ClHDZ15	576	589	+	20.2273	2.55e-08	0.00134	ggcggcggcggcgg
MA1226.2	DREB2G	ClHDZ6	579	592	+	20.2273	2.55e-08	0.00134	ggcggcggcggcgg
MA1226.2	DREB2G	ClHDZ21	1427	1440	-	20.2273	2.55e-08	0.00134	GGCGGCGGCGGCGG
MA1221.1	RAP2-6	ClHDZ21	1424	1438	-	20.8182	2.56e-08	0.0035	CGGCGGCGGCGGCTG
MA1379.1	SOL1	ClHDZ18	461	475	+	20.8806	2.59e-08	0.00202	atttaaaatttaaaa
MA1239.2	ERF104	ClHDZ21	1421	1436	+	20.8485	2.9e-08	0.00229	ccccagccgccgccgc
MA1225.1	ERF5	ClHDZ15	575	589	-	20.8939	3.09e-08	0.00122	CCGCCGCCGCCGCCC
MA1225.1	ERF5	ClHDZ6	578	592	-	20.8939	3.09e-08	0.00122	CCGCCGCCGCCGCCC
MA1225.1	ERF5	ClHDZ21	1427	1441	+	20.8939	3.09e-08	0.00122	ccgccgccgccgccc
MA1402.1	BPC6	ClHDZ27	260	280	-	19.5526	3.14e-08	0.000807	AGATCTCTCTCTCTCTCTCTC
MA1403.1	BPC5	ClHDZ36	1870	1899	-	-7.62195	3.15e-08	0.000698	AGAGAGAGAGAGAGAGAGACGGCTACATGA
MA1403.1	BPC5	ClHDZ27	257	286	+	-7.67073	3.18e-08	0.000698	aatgagagagagagagagagatctttagat
MA2022.2	LOB	ClHDZ21	1424	1436	+	20.8788	3.23e-08	0.00126	cagccgccgccgc
MA1274.1	DOF3.6	ClHDZ31	409	429	-	20.1061	3.24e-08	0.00122	TTTTCTTTTTTATTTTCATTT
MA1380.1	TCX6	ClHDZ32	323	337	-	20.194	3.52e-08	0.00293	ATTTGAATTTTTTAA
MA1416.1	RAMOSA1	ClHDZ36	1887	1900	-	21.8	3.63e-08	0.000635	CAGAGAGAGAGAGA
MA1379.1	SOL1	ClHDZ32	181	195	+	20.7164	3.97e-08	0.00206	tttaaaaattcaaat
MA1403.1	BPC5	ClHDZ19	840	869	-	-8.7561	4.05e-08	0.000705	CAAAAAAGAGAGAGAGAGGAGCACAGAGAT
MA1404.1	BPC1	ClHDZ27	260	283	+	18.697	4.07e-08	0.000865	gagagagagagagagagatcttta
MA1403.1	BPC5	ClHDZ19	838	867	-	-8.85366	4.13e-08	0.000705	AAAAAGAGAGAGAGAGGAGCACAGAGATGG
MA1380.1	TCX6	ClHDZ32	181	195	-	20.1642	4.15e-08	0.00293	ATTTGAATTTTTAAA
MA1404.1	BPC1	ClHDZ27	258	281	+	18.5606	4.35e-08	0.000865	atgagagagagagagagagatctt
MA1268.2	CDF5	ClHDZ32	1229	1249	-	20.0152	4.45e-08	0.00142	TTCCCTTTTACCTTTTCATTT
MA1404.1	BPC1	ClHDZ19	841	864	-	18.4848	4.51e-08	0.000865	AAGAGAGAGAGAGGAGCACAGAGA
MA1268.2	CDF5	ClHDZ31	409	429	-	19.9848	4.6e-08	0.00142	TTTTCTTTTTTATTTTCATTT
MA2022.2	LOB	ClHDZ22	1080	1092	+	20.5859	4.65e-08	0.00145	ccaccgccgccgc
MA1161.1	TSO1	ClHDZ18	453	467	+	20.1528	4.66e-08	0.00242	attttgaaatttaaa
MA1404.1	BPC1	ClHDZ30	1415	1438	+	18.3939	4.7e-08	0.000865	gagagagagtgaaaaaaaaataga
MA1226.2	DREB2G	ClHDZ2	1898	1911	-	19.9091	4.97e-08	0.00196	GGTGGCAGCGGTGG
MA1239.2	ERF104	ClHDZ4	1143	1158	-	20.3182	5e-08	0.00263	CCTTCGGCGCCGCCGC
MA1162.1	TCX2	ClHDZ18	461	475	+	20.2687	5.06e-08	0.00447	atttaaaatttaaaa
MA1404.1	BPC1	ClHDZ36	1881	1904	-	18.2273	5.09e-08	0.000865	CTAGCAGAGAGAGAGAGAGAGAGA
MA1225.1	ERF5	ClHDZ5	609	623	+	20.3788	5.34e-08	0.00169	ccagcgccgccgtcg
MA1753.2	ERF057	ClHDZ21	1424	1437	+	20.1311	5.43e-08	0.00213	cagccgccgccgcc
MA1380.1	TCX6	ClHDZ18	593	607	+	20.0299	5.67e-08	0.00293	ttttaaattttaaaa
MA1162.1	TCX2	ClHDZ18	593	607	-	20.1194	5.75e-08	0.00447	TTTTAAAATTTAAAA
MA1416.1	RAMOSA1	ClHDZ31	1829	1842	-	21.2143	5.98e-08	0.000885	GAGAGAGAGAGGGG
MA1268.2	CDF5	ClHDZ23	270	290	-	19.6818	6.28e-08	0.00162	TGCCCCTTTTCTTTTTTTTTT
MA1416.1	RAMOSA1	ClHDZ6	526	539	+	21.2	6.45e-08	0.000885	gagggagagagagg
MA1274.1	DOF3.6	ClHDZ19	1326	1346	-	19.4848	6.47e-08	0.00176	CTTTTTTTTTTCTTTTTTTTT
MA1402.1	BPC6	ClHDZ17	1906	1926	-	17.8553	6.77e-08	0.00149	ACTGCTCTCTTTCTCTCTCTA
MA1159.2	SGR5	ClHDZ3	1617	1629	-	20.2576	6.79e-08	0.0107	AAATAAGACAAAA
MA1274.1	DOF3.6	ClHDZ24	1665	1685	-	19.4091	7.02e-08	0.00176	TTTTCTTTTGTTCTTTTTTTG
MA1404.1	BPC1	ClHDZ30	1411	1434	+	17.4091	7.45e-08	0.00114	gatggagagagagtgaaaaaaaaa
MA1833.2	Zm00001d049364	ClHDZ15	576	586	-	21.0141	7.65e-08	0.00195	CCGCCGCCGCC
MA1833.2	Zm00001d049364	ClHDZ15	579	589	-	21.0141	7.65e-08	0.00195	CCGCCGCCGCC
MA1833.2	Zm00001d049364	ClHDZ6	579	589	-	21.0141	7.65e-08	0.00195	CCGCCGCCGCC
MA1833.2	Zm00001d049364	ClHDZ6	582	592	-	21.0141	7.65e-08	0.00195	CCGCCGCCGCC
MA1833.2	Zm00001d049364	ClHDZ21	1427	1437	+	21.0141	7.65e-08	0.00195	ccgccgccgcc
MA1833.2	Zm00001d049364	ClHDZ21	1430	1440	+	21.0141	7.65e-08	0.00195	ccgccgccgcc
MA1239.2	ERF104	ClHDZ22	1077	1092	+	19.9242	7.75e-08	0.00306	accccaccgccgccgc
MA1244.2	ABR1	ClHDZ20	644	655	-	18.8333	7.77e-08	0.0123	ATTGCGGCGGCG
MA1262.2	ERF2	ClHDZ21	1424	1436	+	19.3182	8.02e-08	0.00255	cagccgccgccgc
MA1416.1	RAMOSA1	ClHDZ19	851	864	-	20.9714	8.09e-08	0.000885	AAGAGAGAGAGAGG
MA1226.2	DREB2G	ClHDZ37	228	241	-	19.4545	8.1e-08	0.00256	GGGGGTGGCGGTGG
MA1170.2	MYB118	ClHDZ2	1218	1229	-	17.8429	8.34e-08	0.0133	AACCGTTACAAA
MA1416.1	RAMOSA1	ClHDZ33	1387	1400	-	20.9571	8.44e-08	0.000885	AGGAGAGAGAGAGA
MA1416.1	RAMOSA1	ClHDZ31	1833	1846	-	20.9571	8.44e-08	0.000885	AGGAGAGAGAGAGA
MA1416.1	RAMOSA1	ClHDZ7	1906	1919	-	20.9571	8.44e-08	0.000885	AGGAGAGAGAGAGA
MA1228.2	ERF091	ClHDZ21	1424	1436	-	19.8636	8.68e-08	0.00275	GCGGCGGCGGCTG
MA1221.1	RAP2-6	ClHDZ15	575	589	+	19.7273	8.93e-08	0.0035	gggcggcggcggcgg
MA1221.1	RAP2-6	ClHDZ6	578	592	+	19.7273	8.93e-08	0.0035	gggcggcggcggcgg
MA1221.1	RAP2-6	ClHDZ21	1427	1441	-	19.7273	8.93e-08	0.0035	GGGCGGCGGCGGCGG
MA1268.2	CDF5	ClHDZ2	1762	1782	+	19.3333	8.96e-08	0.00198	ctaactttttttttttttttg
MA1404.1	BPC1	ClHDZ25	645	668	-	16.9545	9.17e-08	0.00128	AAAAGGGAAAGAAAGAAAGGGAGA
MA1404.1	BPC1	ClHDZ36	1873	1896	-	16.7273	1.02e-07	0.0013	GAGAGAGAGAGAGAGACGGCTACA
MA1278.2	DOF3.4	ClHDZ9	469	485	-	17.3939	1.03e-07	0.00809	TTTTTTTTTCCCTTTTG
MA1274.1	DOF3.6	ClHDZ19	1327	1347	-	19.0152	1.07e-07	0.00229	TCTTTTTTTTTTCTTTTTTTT
MA1379.1	SOL1	ClHDZ18	461	475	-	19.6716	1.07e-07	0.00329	TTTTAAATTTTAAAT
MA1270.2	DOF3.2	ClHDZ2	1763	1778	+	17.3939	1.08e-07	0.0168	taactttttttttttt
MA1264.2	ERF095	ClHDZ21	1424	1436	-	19.6061	1.1e-07	0.00345	GCGGCGGCGGCTG
MA2013.2	ERF115	ClHDZ20	643	653	+	19.871	1.13e-07	0.00843	tcgccgccgca
MA1284.2	TCP1	ClHDZ7	1280	1290	+	20.1585	1.13e-07	0.0176	gtgggccccac
MA1288.2	TCP22	ClHDZ7	1280	1290	+	19.6364	1.13e-07	0.018	gtgggccccac
MA1287.2	TCP21	ClHDZ7	1280	1290	+	19.803	1.13e-07	0.0181	gtgggccccac
MA1404.1	BPC1	ClHDZ34	1840	1863	+	16.3939	1.18e-07	0.00139	aagaggaggtgagagagagagcgc
MA1403.1	BPC5	ClHDZ34	1831	1860	+	-13.3659	1.18e-07	0.00181	ttaaagaaaaagaggaggtgagagagagag
MA1239.2	ERF104	ClHDZ21	1418	1433	+	19.5	1.18e-07	0.00373	ccaccccagccgccgc
MA1269.2	DOF4.5	ClHDZ19	289	301	-	17.5909	1.18e-07	0.0185	AAAAAGTTGCTTT
MA1379.1	SOL1	ClHDZ32	323	337	+	19.4925	1.3e-07	0.00329	ttaaaaaattcaaat
MA1257.2	ERF9	ClHDZ21	1425	1443	-	19.5606	1.3e-07	0.00956	CGGGGCGGCGGCGGCGGCT
MA1267.2	DOF5.8	ClHDZ25	651	669	+	18.5606	1.3e-07	0.01	tttctttctttcccttttt
MA2022.2	LOB	ClHDZ21	1430	1442	+	19.4444	1.32e-07	0.00343	ccgccgccgcccc
MA1161.1	TSO1	ClHDZ32	180	194	+	19.4028	1.34e-07	0.00522	ttttaaaaattcaaa
MA1402.1	BPC6	ClHDZ36	1882	1902	+	16.1447	1.41e-07	0.00272	ctctctctctctctctctgct
MA1379.1	SOL1	ClHDZ18	454	468	+	19.4328	1.48e-07	0.00329	ttttgaaatttaaaa
MA1379.1	SOL1	ClHDZ18	593	607	+	19.4328	1.48e-07	0.00329	ttttaaattttaaaa
MA1404.1	BPC1	ClHDZ33	1375	1398	-	15.8788	1.49e-07	0.00156	GAGAGAGAGAGAAAAAAAAGCGGG
MA1257.2	ERF9	ClHDZ5	613	631	-	19.3939	1.49e-07	0.00956	GAGGAAGACGACGGCGGCG
MA1682.2	TCX3	ClHDZ20	122	133	-	18.9672	1.51e-07	0.0233	AAATTCAAATTT
MA1404.1	BPC1	ClHDZ31	1821	1844	-	15.8182	1.53e-07	0.00156	GAGAGAGAGAGAGGGGGTAGCAAG
MA1403.1	BPC5	ClHDZ27	247	276	+	-14.622	1.54e-07	0.00216	cgcgatattcaatgagagagagagagagag
MA1274.1	DOF3.6	ClHDZ23	264	284	-	18.6515	1.55e-07	0.00291	TTTTCTTTTTTTTTTAATTTG
MA1416.1	RAMOSA1	ClHDZ19	853	866	-	19.5714	1.65e-07	0.00162	AAAAGAGAGAGAGA
MA1685.2	ARF10	ClHDZ37	1981	1991	-	17.2752	1.68e-07	0.0263	AGCGGGAGACA
MA1328.1	ZHD9	ClHDZ9	159	173	-	16.7164	1.68e-07	0.0267	TTAATTAATTAATTA
MA1833.2	Zm00001d049364	ClHDZ21	1424	1434	+	19.3169	1.7e-07	0.00371	cagccgccgcc
MA1754.2	ERF073	ClHDZ15	578	588	-	19.2951	1.7e-07	0.00897	CGCCGCCGCCG
MA1754.2	ERF073	ClHDZ6	581	591	-	19.2951	1.7e-07	0.00897	CGCCGCCGCCG
MA1754.2	ERF073	ClHDZ21	1428	1438	+	19.2951	1.7e-07	0.00897	cgccgccgccg
MA1266.2	RAP2-11	ClHDZ10	1484	1494	-	17.2727	1.7e-07	0.019	TCGCCGCCGGC
MA1404.1	BPC1	ClHDZ27	252	275	+	15.4697	1.79e-07	0.00171	tattcaatgagagagagagagaga
MA1225.1	ERF5	ClHDZ21	1421	1435	+	19.1061	1.79e-07	0.00472	ccccagccgccgccg
MA1257.2	ERF9	ClHDZ21	1422	1440	-	19.1515	1.82e-07	0.00956	GGCGGCGGCGGCGGCTGGG
MA1368.3	GT-4	ClHDZ9	580	591	+	19.0101	1.85e-07	0.0147	taaccatggtta
MA1368.3	GT-4	ClHDZ9	580	591	-	19.0101	1.85e-07	0.0147	TAACCATGGTTA
MA1283.2	TCP14	ClHDZ7	1280	1297	-	18.4045	1.86e-07	0.0295	GGCGCCTGTGGGGCCCAC
MA2376.1	CAMTA5	ClHDZ21	165	180	+	17.2623	1.87e-07	0.0297	cgtgtatgtaacgtgt
MA1274.1	DOF3.6	ClHDZ13	504	524	-	18.4394	1.91e-07	0.00297	TCTACTTTTTTTCCTTTTCTG
MA1250.2	DREB2D	ClHDZ21	1424	1437	+	18.5909	1.95e-07	0.00653	cagccgccgccgcc
MA1274.1	DOF3.6	ClHDZ3	1852	1872	-	18.4091	1.97e-07	0.00297	TTTTCTTTTCCTCTTTATATT
MA1416.1	RAMOSA1	ClHDZ6	528	541	+	19.2857	1.99e-07	0.00184	gggagagagagggg
MA1402.1	BPC6	ClHDZ33	1380	1400	+	15.2368	2.06e-07	0.00297	ttttttttctctctctctcct
MA1242.1	DREB2F	ClHDZ32	1891	1901	+	18.9394	2.07e-07	0.00639	cctccaccgcc
MA1250.2	DREB2D	ClHDZ22	1278	1291	+	18.5303	2.07e-07	0.00653	cagccaccaccgcc
MA1404.1	BPC1	ClHDZ33	1385	1408	-	15.1212	2.08e-07	0.00187	GAGAAGAGAGGAGAGAGAGAGAAA
MA1402.1	BPC6	ClHDZ27	459	479	+	15.2105	2.08e-07	0.00297	tcccctctttctctatctatc
MA1402.1	BPC6	ClHDZ25	646	666	+	15.1711	2.12e-07	0.00297	ctccctttctttctttccctt
MA1244.2	ABR1	ClHDZ27	1911	1922	+	17.9545	2.23e-07	0.013	attgcggcggag
MA1239.2	ERF104	ClHDZ15	577	592	-	18.803	2.35e-07	0.00529	GACCCGCCGCCGCCGC
MA1239.2	ERF104	ClHDZ6	580	595	-	18.803	2.35e-07	0.00529	GACCCGCCGCCGCCGC
MA1162.1	TCX2	ClHDZ18	454	468	+	18.9701	2.35e-07	0.0113	ttttgaaatttaaaa
MA1416.1	RAMOSA1	ClHDZ28	1392	1405	-	19.0429	2.36e-07	0.00185	AGGAGAGAGAGAGG
MA1402.1	BPC6	ClHDZ36	1876	1896	+	14.8816	2.39e-07	0.00306	agccgtctctctctctctctc
MA1416.1	RAMOSA1	ClHDZ28	1390	1403	-	18.9571	2.41e-07	0.00185	GAGAGAGAGAGGGC
MA1833.2	Zm00001d049364	ClHDZ4	1197	1207	-	19.3028	2.46e-07	0.00471	CGGCCGCCGCC
MA1416.1	RAMOSA1	ClHDZ36	1879	1892	-	18.9286	2.47e-07	0.00185	GAGAGAGAGAGACG
MA1416.1	RAMOSA1	ClHDZ7	1904	1917	-	18.9286	2.47e-07	0.00185	GAGAGAGAGAGACG
MA1291.1	TCP7	ClHDZ7	1280	1290	-	19.4697	2.52e-07	0.029	GTGGGGCCCAC
MA1282.2	TCP13	ClHDZ7	1280	1290	-	18.9605	2.52e-07	0.0397	GTGGGGCCCAC
MA1285.2	TCP9	ClHDZ7	1280	1290	+	20.1	2.52e-07	0.0398	gtgggccccac
MA1290.1	TCP17	ClHDZ7	1280	1290	+	18.9868	2.52e-07	0.0398	gtgggccccac
MA1380.1	TCX6	ClHDZ18	461	475	-	18.6567	2.63e-07	0.0102	TTTTAAATTTTAAAT
MA1279.2	DOF1.5	ClHDZ25	659	674	-	17.0152	2.64e-07	0.0207	ATAAAAAAAAGGGAAA
MA2408.1	BAD1	ClHDZ21	1340	1351	+	19.0408	2.68e-07	0.0172	cccggccccggc
MA2408.1	BAD1	ClHDZ28	1380	1391	+	19.0408	2.68e-07	0.0172	cccggccccggc
MA1281.2	DOF5.1	ClHDZ8	1935	1953	-	18.0303	2.7e-07	0.0123	AAAAAGAAAAGAAAAACTG
MA1268.2	CDF5	ClHDZ19	1319	1339	-	18.1667	2.77e-07	0.00537	TTTTCTTTTTTTTTTGCGTTT
MA1267.2	DOF5.8	ClHDZ27	373	391	-	17.8485	2.82e-07	0.0145	TCTTTTCCTTTTTCTTTTA
MA1242.1	DREB2F	ClHDZ15	576	586	-	18.8182	2.83e-07	0.00639	CCGCCGCCGCC
MA1242.1	DREB2F	ClHDZ6	579	589	-	18.8182	2.83e-07	0.00639	CCGCCGCCGCC
MA1242.1	DREB2F	ClHDZ15	579	589	-	18.8182	2.83e-07	0.00639	CCGCCGCCGCC
MA1242.1	DREB2F	ClHDZ6	582	592	-	18.8182	2.83e-07	0.00639	CCGCCGCCGCC
MA1242.1	DREB2F	ClHDZ21	1427	1437	+	18.8182	2.83e-07	0.00639	ccgccgccgcc
MA1242.1	DREB2F	ClHDZ21	1430	1440	+	18.8182	2.83e-07	0.00639	ccgccgccgcc
MA1754.2	ERF073	ClHDZ1	250	260	-	19.0984	2.83e-07	0.0112	CTCCGCCGCCA
MA1753.2	ERF057	ClHDZ22	1278	1291	+	18.541	2.86e-07	0.00895	cagccaccaccgcc
MA1404.1	BPC1	ClHDZ25	647	670	-	14.3788	2.87e-07	0.00244	AAAAAAGGGAAAGAAAGAAAGGGA
MA1416.1	RAMOSA1	ClHDZ27	258	271	+	18.6571	2.88e-07	0.00206	atgagagagagaga
MA1162.1	TCX2	ClHDZ32	181	195	+	18.791	2.9e-07	0.0113	tttaaaaattcaaat
MA0994.3	ERF8	ClHDZ5	613	623	-	18.7576	3e-07	0.0129	CGACGGCGGCG
MA1682.2	TCX3	ClHDZ32	186	197	+	18.3115	3.01e-07	0.0233	aaattcaaatat
MA1281.2	DOF5.1	ClHDZ27	373	391	+	17.9242	3.02e-07	0.0123	taaaagaaaaaggaaaaga
MA1274.1	DOF3.6	ClHDZ24	301	321	+	17.9545	3.06e-07	0.00419	tttccttttttcgttttatat
MA1264.2	ERF095	ClHDZ4	1143	1155	+	18.5758	3.08e-07	0.00805	gcggcggcgccga
MA1239.2	ERF104	ClHDZ5	609	624	+	18.5	3.09e-07	0.00609	ccagcgccgccgtcgt
MA1403.1	BPC5	ClHDZ27	251	280	+	-18.0488	3.18e-07	0.00407	atattcaatgagagagagagagagagatct
MA1226.2	DREB2G	ClHDZ22	1080	1093	-	18.197	3.19e-07	0.0084	CGCGGCGGCGGTGG
MA1404.1	BPC1	ClHDZ36	1883	1906	-	14.1212	3.2e-07	0.00258	TGCTAGCAGAGAGAGAGAGAGAGA
MA1268.2	CDF5	ClHDZ23	264	284	-	17.9848	3.27e-07	0.00563	TTTTCTTTTTTTTTTAATTTG
MA1749.1	E2FC	ClHDZ24	164	178	-	18.9836	3.36e-07	0.0533	AAAAAGGAGCCAAAA
MA1000.3	ERF105	ClHDZ15	577	586	+	18.6667	3.39e-07	0.00765	gcggcggcgg
MA1000.3	ERF105	ClHDZ15	580	589	+	18.6667	3.39e-07	0.00765	gcggcggcgg
MA1000.3	ERF105	ClHDZ6	580	589	+	18.6667	3.39e-07	0.00765	gcggcggcgg
MA1000.3	ERF105	ClHDZ6	583	592	+	18.6667	3.39e-07	0.00765	gcggcggcgg
MA1000.3	ERF105	ClHDZ22	1083	1092	-	18.6667	3.39e-07	0.00765	GCGGCGGCGG
MA1000.3	ERF105	ClHDZ21	1427	1436	-	18.6667	3.39e-07	0.00765	GCGGCGGCGG
MA1000.3	ERF105	ClHDZ21	1430	1439	-	18.6667	3.39e-07	0.00765	GCGGCGGCGG
MA1240.2	ERF077	ClHDZ15	577	586	-	18.2727	3.39e-07	0.00768	CCGCCGCCGC
MA1240.2	ERF077	ClHDZ6	580	589	-	18.2727	3.39e-07	0.00768	CCGCCGCCGC
MA1240.2	ERF077	ClHDZ15	580	589	-	18.2727	3.39e-07	0.00768	CCGCCGCCGC
MA1240.2	ERF077	ClHDZ6	583	592	-	18.2727	3.39e-07	0.00768	CCGCCGCCGC
MA1240.2	ERF077	ClHDZ22	1083	1092	+	18.2727	3.39e-07	0.00768	ccgccgccgc
MA1240.2	ERF077	ClHDZ21	1427	1436	+	18.2727	3.39e-07	0.00768	ccgccgccgc
MA1240.2	ERF077	ClHDZ21	1430	1439	+	18.2727	3.39e-07	0.00768	ccgccgccgc
MA1252.2	ERF086	ClHDZ15	577	586	-	18.1212	3.39e-07	0.0077	CCGCCGCCGC
MA1252.2	ERF086	ClHDZ6	580	589	-	18.1212	3.39e-07	0.0077	CCGCCGCCGC
MA1252.2	ERF086	ClHDZ15	580	589	-	18.1212	3.39e-07	0.0077	CCGCCGCCGC
MA1252.2	ERF086	ClHDZ6	583	592	-	18.1212	3.39e-07	0.0077	CCGCCGCCGC
MA1252.2	ERF086	ClHDZ22	1083	1092	+	18.1212	3.39e-07	0.0077	ccgccgccgc
MA1252.2	ERF086	ClHDZ21	1427	1436	+	18.1212	3.39e-07	0.0077	ccgccgccgc
MA1252.2	ERF086	ClHDZ21	1430	1439	+	18.1212	3.39e-07	0.0077	ccgccgccgc
MA1817.2	Zm00001d020267	ClHDZ15	576	585	-	19.4303	3.39e-07	0.00857	CGCCGCCGCC
MA1817.2	Zm00001d020267	ClHDZ6	579	588	-	19.4303	3.39e-07	0.00857	CGCCGCCGCC
MA1817.2	Zm00001d020267	ClHDZ15	579	588	-	19.4303	3.39e-07	0.00857	CGCCGCCGCC
MA1817.2	Zm00001d020267	ClHDZ6	582	591	-	19.4303	3.39e-07	0.00857	CGCCGCCGCC
MA1817.2	Zm00001d020267	ClHDZ21	1428	1437	+	19.4303	3.39e-07	0.00857	cgccgccgcc
MA1817.2	Zm00001d020267	ClHDZ21	1431	1440	+	19.4303	3.39e-07	0.00857	cgccgccgcc
MA1818.1	Zm00001d052229	ClHDZ15	576	585	-	18.2115	3.39e-07	0.00872	CGCCGCCGCC
MA1818.1	Zm00001d052229	ClHDZ15	579	588	-	18.2115	3.39e-07	0.00872	CGCCGCCGCC
MA1818.1	Zm00001d052229	ClHDZ6	579	588	-	18.2115	3.39e-07	0.00872	CGCCGCCGCC
MA1818.1	Zm00001d052229	ClHDZ6	582	591	-	18.2115	3.39e-07	0.00872	CGCCGCCGCC
MA1818.1	Zm00001d052229	ClHDZ21	1428	1437	+	18.2115	3.39e-07	0.00872	cgccgccgcc
MA1818.1	Zm00001d052229	ClHDZ21	1431	1440	+	18.2115	3.39e-07	0.00872	cgccgccgcc
MA1832.2	Zm00001d002364	ClHDZ15	576	585	-	18.7347	3.39e-07	0.00875	CGCCGCCGCC
MA1832.2	Zm00001d002364	ClHDZ6	579	588	-	18.7347	3.39e-07	0.00875	CGCCGCCGCC
MA1832.2	Zm00001d002364	ClHDZ15	579	588	-	18.7347	3.39e-07	0.00875	CGCCGCCGCC
MA1832.2	Zm00001d002364	ClHDZ6	582	591	-	18.7347	3.39e-07	0.00875	CGCCGCCGCC
MA1832.2	Zm00001d002364	ClHDZ21	1428	1437	+	18.7347	3.39e-07	0.00875	cgccgccgcc
MA1832.2	Zm00001d002364	ClHDZ21	1431	1440	+	18.7347	3.39e-07	0.00875	cgccgccgcc
MA1821.2	Zm00001d020595	ClHDZ15	576	585	+	19.2308	3.39e-07	0.00879	ggcggcggcg
MA1821.2	Zm00001d020595	ClHDZ6	579	588	+	19.2308	3.39e-07	0.00879	ggcggcggcg
MA1821.2	Zm00001d020595	ClHDZ15	579	588	+	19.2308	3.39e-07	0.00879	ggcggcggcg
MA1821.2	Zm00001d020595	ClHDZ6	582	591	+	19.2308	3.39e-07	0.00879	ggcggcggcg
MA1821.2	Zm00001d020595	ClHDZ21	1428	1437	-	19.2308	3.39e-07	0.00879	GGCGGCGGCG
MA1821.2	Zm00001d020595	ClHDZ21	1431	1440	-	19.2308	3.39e-07	0.00879	GGCGGCGGCG
MA1246.2	LEP	ClHDZ15	576	585	-	18.197	3.39e-07	0.00892	CGCCGCCGCC
MA1246.2	LEP	ClHDZ6	579	588	-	18.197	3.39e-07	0.00892	CGCCGCCGCC
MA1246.2	LEP	ClHDZ15	579	588	-	18.197	3.39e-07	0.00892	CGCCGCCGCC
MA1246.2	LEP	ClHDZ6	582	591	-	18.197	3.39e-07	0.00892	CGCCGCCGCC
MA1246.2	LEP	ClHDZ21	1428	1437	+	18.197	3.39e-07	0.00892	cgccgccgcc
MA1246.2	LEP	ClHDZ21	1431	1440	+	18.197	3.39e-07	0.00892	cgccgccgcc
MA1247.2	ERF087	ClHDZ15	576	585	+	18.5909	3.39e-07	0.00895	ggcggcggcg
MA1247.2	ERF087	ClHDZ6	579	588	+	18.5909	3.39e-07	0.00895	ggcggcggcg
MA1247.2	ERF087	ClHDZ15	579	588	+	18.5909	3.39e-07	0.00895	ggcggcggcg
MA1247.2	ERF087	ClHDZ6	582	591	+	18.5909	3.39e-07	0.00895	ggcggcggcg
MA1247.2	ERF087	ClHDZ21	1428	1437	-	18.5909	3.39e-07	0.00895	GGCGGCGGCG
MA1247.2	ERF087	ClHDZ21	1431	1440	-	18.5909	3.39e-07	0.00895	GGCGGCGGCG
MA2416.1	EREB29	ClHDZ15	575	584	-	19.065	3.39e-07	0.0131	GCCGCCGCCC
MA2416.1	EREB29	ClHDZ6	578	587	-	19.065	3.39e-07	0.0131	GCCGCCGCCC
MA2416.1	EREB29	ClHDZ21	1432	1441	+	19.065	3.39e-07	0.0131	gccgccgccc
MA2408.1	BAD1	ClHDZ21	1092	1103	+	18.7755	3.45e-07	0.0172	cccggccccccc
MA1281.2	DOF5.1	ClHDZ25	651	669	-	17.7727	3.51e-07	0.0123	AAAAAGGGAAAGAAAGAAA
MA1402.1	BPC6	ClHDZ33	1376	1396	+	13.8947	3.54e-07	0.0039	ccgcttttttttctctctctc
MA1402.1	BPC6	ClHDZ33	1378	1398	+	13.8947	3.54e-07	0.0039	gcttttttttctctctctctc
MA2398.1	AS2	ClHDZ38	1804	1821	+	18.1803	3.55e-07	0.0439	aggcggaggaggaggagg
MA1403.1	BPC5	ClHDZ27	255	284	+	-18.622	3.65e-07	0.00431	tcaatgagagagagagagagagatctttag
MA1291.1	TCP7	ClHDZ7	1280	1290	+	18.6515	3.65e-07	0.029	gtgggccccac
MA1221.1	RAP2-6	ClHDZ27	1912	1926	+	18.2576	3.72e-07	0.0103	ttgcggcggaggccg
MA2013.2	ERF115	ClHDZ15	576	586	-	19.2903	3.76e-07	0.00843	CCGCCGCCGCC
MA2013.2	ERF115	ClHDZ6	579	589	-	19.2903	3.76e-07	0.00843	CCGCCGCCGCC
MA2013.2	ERF115	ClHDZ15	579	589	-	19.2903	3.76e-07	0.00843	CCGCCGCCGCC
MA2013.2	ERF115	ClHDZ6	582	592	-	19.2903	3.76e-07	0.00843	CCGCCGCCGCC
MA2013.2	ERF115	ClHDZ21	1427	1437	+	19.2903	3.76e-07	0.00843	ccgccgccgcc
MA2013.2	ERF115	ClHDZ21	1430	1440	+	19.2903	3.76e-07	0.00843	ccgccgccgcc
MA0994.3	ERF8	ClHDZ15	578	588	+	18.2879	3.76e-07	0.0129	cggcggcggcg
MA0994.3	ERF8	ClHDZ6	581	591	+	18.2879	3.76e-07	0.0129	cggcggcggcg
MA0994.3	ERF8	ClHDZ21	1428	1438	-	18.2879	3.76e-07	0.0129	CGGCGGCGGCG
MA1268.2	CDF5	ClHDZ27	368	388	-	17.8182	3.8e-07	0.00585	TTTCCTTTTTCTTTTAGCTCT
MA1402.1	BPC6	ClHDZ31	1828	1848	+	13.7105	3.81e-07	0.00392	ccccctctctctctctcctat
MA1278.2	DOF3.4	ClHDZ25	653	669	+	16.5	3.84e-07	0.0201	tctttctttcccttttt
MA1404.1	BPC1	ClHDZ25	641	664	-	13.6818	3.86e-07	0.00295	GGGAAAGAAAGAAAGGGAGAAGAT
MA1065.3	TCP20	ClHDZ7	1280	1290	-	19.0328	3.9e-07	0.04	GTGGGGCCCAC
MA1062.3	TCP15	ClHDZ7	1280	1290	-	19.051	3.9e-07	0.04	GTGGGGCCCAC
MA1026.3	ATHB-15	ClHDZ26	463	475	-	17.7761	3.9e-07	0.0612	ATGGTAATGATGA
MA1221.1	RAP2-6	ClHDZ5	609	623	-	18.1818	3.95e-07	0.0103	CGACGGCGGCGCTGG
MA1242.1	DREB2F	ClHDZ22	1281	1291	+	18.7727	3.96e-07	0.00783	ccaccaccgcc
MA0580.1	DYT1	ClHDZ38	1498	1511	-	18.8716	3.97e-07	0.0631	AGTCAAACACGTGA
MA1379.1	SOL1	ClHDZ18	454	468	-	18.3731	4.01e-07	0.0078	TTTTAAATTTCAAAA
MA1281.2	DOF5.1	ClHDZ25	885	903	+	17.6364	4.02e-07	0.0123	gaaaagaaaaaaaaaacac
MA1267.2	DOF5.8	ClHDZ24	1668	1686	-	17.5	4.03e-07	0.0155	CTTTTCTTTTGTTCTTTTT
MA1274.1	DOF3.6	ClHDZ19	1324	1344	-	17.6515	4.08e-07	0.00511	TTTTTTTTTCTTTTTTTTTTG
MA1262.2	ERF2	ClHDZ5	609	621	+	17.9545	4.12e-07	0.0109	ccagcgccgccgt
MA1244.2	ABR1	ClHDZ15	577	588	+	17.7879	4.12e-07	0.013	gcggcggcggcg
MA1244.2	ABR1	ClHDZ6	580	591	+	17.7879	4.12e-07	0.013	gcggcggcggcg
MA1244.2	ABR1	ClHDZ21	1428	1439	-	17.7879	4.12e-07	0.013	GCGGCGGCGGCG
MA1261.2	ERF122	ClHDZ20	644	653	-	15.9737	4.13e-07	0.0483	TGCGGCGGCG
MA1161.1	TSO1	ClHDZ18	462	476	-	18.2222	4.22e-07	0.011	ATTTTAAATTTTAAA
MA1161.1	TSO1	ClHDZ18	592	606	+	18.2222	4.22e-07	0.011	attttaaattttaaa
MA1225.1	ERF5	ClHDZ4	1144	1158	-	18.0152	4.3e-07	0.00972	CCTTCGGCGCCGCCG
MA1402.1	BPC6	ClHDZ30	1415	1435	-	13.3684	4.36e-07	0.00404	ATTTTTTTTTCACTCTCTCTC
MA1404.1	BPC1	ClHDZ33	1377	1400	-	13.3485	4.44e-07	0.00324	AGGAGAGAGAGAGAAAAAAAAGCG
MA1416.1	RAMOSA1	ClHDZ19	849	862	-	17.9429	4.49e-07	0.00307	GAGAGAGAGAGGAG
MA1268.2	CDF5	ClHDZ2	389	409	+	17.6212	4.53e-07	0.00585	gtcacttttgctttgttttat
MA1268.2	CDF5	ClHDZ34	570	590	+	17.6212	4.53e-07	0.00585	gacacttttatttattttttt
MA1379.1	SOL1	ClHDZ32	314	328	+	18.2388	4.55e-07	0.00787	attaaaattttaaaa
MA1402.1	BPC6	ClHDZ19	844	864	+	13.1711	4.71e-07	0.00404	ctgtgctcctctctctctctt
MA1228.2	ERF091	ClHDZ4	1143	1155	+	18.2424	4.72e-07	0.0125	gcggcggcgccga
MA1404.1	BPC1	ClHDZ33	1383	1406	-	13.1667	4.79e-07	0.00333	GAAGAGAGGAGAGAGAGAGAAAAA
MA1262.2	ERF2	ClHDZ4	1143	1155	-	17.803	4.8e-07	0.0109	TCGGCGCCGCCGC
MA1416.1	RAMOSA1	ClHDZ7	1908	1921	-	17.8714	4.81e-07	0.00315	GGAGGAGAGAGAGA
MA1221.1	RAP2-6	ClHDZ4	1144	1158	+	17.9394	4.81e-07	0.0106	cggcggcgccgaagg
MA1274.1	DOF3.6	ClHDZ19	1332	1352	-	17.4545	4.89e-07	0.00566	TTCTCTCTTTTTTTTTTCTTT
MA0994.3	ERF8	ClHDZ12	1166	1176	+	17.8333	4.9e-07	0.0129	agacggcggcg
MA0994.3	ERF8	ClHDZ14	1426	1436	+	17.8333	4.9e-07	0.0129	agacggcggcg
MA1402.1	BPC6	ClHDZ31	1826	1846	+	13.0263	4.98e-07	0.00404	taccccctctctctctctcct
MA1402.1	BPC6	ClHDZ3	1905	1925	+	13.0263	4.98e-07	0.00404	atgtgtctttctctatatcta
MA1404.1	BPC1	ClHDZ31	1823	1846	-	13.0606	5.01e-07	0.00333	AGGAGAGAGAGAGAGGGGGTAGCA
MA1065.3	TCP20	ClHDZ7	1280	1290	+	19.0164	5.03e-07	0.04	gtgggccccac
MA1062.3	TCP15	ClHDZ7	1280	1290	+	19.0408	5.03e-07	0.04	gtgggccccac
MA1831.2	Zm00001d031796	ClHDZ39	247	256	-	17.6738	5.03e-07	0.059	GACGGCGACG
MA2387.1	NAC094	ClHDZ39	247	262	-	16.7869	5.04e-07	0.08	CGCCGTGACGGCGACG
MA1403.1	BPC5	ClHDZ23	1596	1625	+	-20.1098	5.06e-07	0.00555	agagttagggagaaaaacaaataaaaaaag
MA2396.1	IDD1	ClHDZ10	307	318	+	18.2295	5.12e-07	0.0809	ttttgtcgtatt
MA1281.2	DOF5.1	ClHDZ13	506	524	+	17.3788	5.17e-07	0.0132	gaaaaggaaaaaaagtaga
MA1268.2	CDF5	ClHDZ24	1665	1685	-	17.4697	5.18e-07	0.00617	TTTTCTTTTGTTCTTTTTTTG
MA1158.2	MGP	ClHDZ10	306	318	-	18.0455	5.18e-07	0.0815	AATACGACAAAAT
MA1162.1	TCX2	ClHDZ18	461	475	-	18.1045	5.35e-07	0.0166	TTTTAAATTTTAAAT
MA1221.1	RAP2-6	ClHDZ21	1421	1435	-	17.803	5.42e-07	0.0106	CGGCGGCGGCTGGGG
MA1768.2	MYB30	ClHDZ8	1957	1968	+	16.3443	5.43e-07	0.0858	acaaccaccacc
MA1377.2	PLT1	ClHDZ21	1475	1490	+	17.4474	5.52e-07	0.0877	ggcgcgctccccgagg
MA1264.2	ERF095	ClHDZ5	609	621	-	17.803	5.72e-07	0.0128	ACGGCGGCGCTGG
MA1682.2	TCX3	ClHDZ32	328	339	+	17.5082	5.76e-07	0.0297	aaattcaaattc
MA1753.2	ERF057	ClHDZ21	1421	1434	+	17.7049	5.77e-07	0.0134	ccccagccgccgcc
MA1687.1	ARF14	ClHDZ30	476	491	-	17.5447	5.81e-07	0.0451	TACCGGACACGTCCGG
MA1687.1	ARF14	ClHDZ30	657	672	-	17.5447	5.81e-07	0.0451	TACCGGACACGTCCGG
MA1404.1	BPC1	ClHDZ25	643	666	-	12.697	5.82e-07	0.00371	AAGGGAAAGAAAGAAAGGGAGAAG
MA1754.2	ERF073	ClHDZ22	1081	1091	+	17.8525	5.83e-07	0.0185	caccgccgccg
MA1257.2	ERF9	ClHDZ12	1158	1176	+	17.6212	5.88e-07	0.0185	cacgaaggagacggcggcg
MA1257.2	ERF9	ClHDZ14	1418	1436	+	17.6212	5.88e-07	0.0185	cacgaaggagacggcggcg
MA2104.1	IDD11	ClHDZ10	307	318	-	18.1639	6.13e-07	0.0965	AATACGACAAAA
MA1157.2	NUC	ClHDZ10	307	318	+	17.7576	6.13e-07	0.0971	ttttgtcgtatt
MA1742.2	BZIP18	ClHDZ37	1823	1832	-	16.4918	6.13e-07	0.0975	TGCCAGCTGG
MA1285.2	TCP9	ClHDZ7	1280	1290	-	18.0143	6.16e-07	0.0488	GTGGGGCCCAC
MA1287.2	TCP21	ClHDZ7	1734	1744	-	17.8182	6.21e-07	0.0494	GTGGGCCCCGC
MA1159.2	SGR5	ClHDZ27	734	746	-	17.9394	6.24e-07	0.0492	GATAAAGACAAAA
MA1228.2	ERF091	ClHDZ5	609	621	-	17.8788	6.37e-07	0.0144	ACGGCGGCGCTGG
MA1288.2	TCP22	ClHDZ7	1280	1290	-	17.6667	6.41e-07	0.0476	GTGGGGCCCAC
MA1338.3	DPBF3	ClHDZ39	1709	1719	+	17.5976	6.49e-07	0.103	cgccacgtgtc
MA1416.1	RAMOSA1	ClHDZ34	1848	1861	+	17.2429	6.55e-07	0.00412	gtgagagagagagc
MA1402.1	BPC6	ClHDZ17	1902	1922	-	12.3026	6.57e-07	0.00473	CTCTCTTTCTCTCTCTACAGT
MA1221.1	RAP2-6	ClHDZ39	344	358	-	17.5758	6.58e-07	0.0115	ATGCGGCGGAGGCGT
MA1279.2	DOF1.5	ClHDZ19	1325	1340	+	16.3182	6.62e-07	0.0345	aaaaaaaaaagaaaaa
MA1266.2	RAP2-11	ClHDZ10	1231	1241	+	16.5606	6.76e-07	0.019	tctccgccggc
MA2416.1	EREB29	ClHDZ15	578	587	-	17.8862	6.78e-07	0.0131	GCCGCCGCCG
MA2416.1	EREB29	ClHDZ6	581	590	-	17.8862	6.78e-07	0.0131	GCCGCCGCCG
MA2416.1	EREB29	ClHDZ4	1196	1205	-	17.8862	6.78e-07	0.0131	GCCGCCGCCG
MA2416.1	EREB29	ClHDZ21	1426	1435	+	17.8862	6.78e-07	0.0131	gccgccgccg
MA2416.1	EREB29	ClHDZ21	1429	1438	+	17.8862	6.78e-07	0.0131	gccgccgccg
MA1817.2	Zm00001d020267	ClHDZ4	1197	1206	-	17.9455	6.78e-07	0.0147	GGCCGCCGCC
MA1832.2	Zm00001d002364	ClHDZ22	1084	1093	+	17.1429	6.78e-07	0.015	cgccgccgcg
MA1818.1	Zm00001d052229	ClHDZ4	1197	1206	-	16.9615	6.78e-07	0.015	GGCCGCCGCC
MA1821.2	Zm00001d020595	ClHDZ22	1084	1093	-	17.7885	6.78e-07	0.0151	CGCGGCGGCG
MA1268.2	CDF5	ClHDZ3	1852	1872	-	17.1515	6.83e-07	0.00756	TTTTCTTTTCCTCTTTATATT
MA1753.2	ERF057	ClHDZ22	1077	1090	+	17.4754	6.83e-07	0.0134	accccaccgccgcc
MA1738.1	ATMYB31	ClHDZ12	579	593	-	16.7377	6.85e-07	0.0539	TACCCACCACCCACC
MA1738.1	ATMYB31	ClHDZ14	847	861	-	16.7377	6.85e-07	0.0539	TACCCACCACCCACC
MA2371.1	MYB31	ClHDZ12	579	593	-	16.7377	6.85e-07	0.0541	TACCCACCACCCACC
MA2371.1	MYB31	ClHDZ14	847	861	-	16.7377	6.85e-07	0.0541	TACCCACCACCCACC
MA0559.1	PI	ClHDZ24	1753	1766	+	17.0758	6.92e-07	0.0887	acaaaaggggaaag
MA1278.2	DOF3.4	ClHDZ13	506	522	-	16.0455	6.96e-07	0.0273	TACTTTTTTTCCTTTTC
MA1753.2	ERF057	ClHDZ5	609	622	+	17.4426	6.99e-07	0.0134	ccagcgccgccgtc
MA1402.1	BPC6	ClHDZ36	1872	1892	+	12.1316	7.01e-07	0.00473	atgtagccgtctctctctctc
MA1380.1	TCX6	ClHDZ32	314	328	-	17.6119	7.07e-07	0.0184	TTTTAAAATTTTAAT
MA1402.1	BPC6	ClHDZ36	1884	1904	+	12.1053	7.08e-07	0.00473	ctctctctctctctctgctag
MA1380.1	TCX6	ClHDZ18	593	607	-	17.597	7.13e-07	0.0184	TTTTAAAATTTAAAA
MA1162.1	TCX2	ClHDZ18	454	468	-	17.7313	7.13e-07	0.0185	TTTTAAATTTCAAAA
MA1402.1	BPC6	ClHDZ36	1874	1894	+	12.0789	7.15e-07	0.00473	gtagccgtctctctctctctc
MA1403.1	BPC5	ClHDZ36	1880	1909	-	-22	7.2e-07	0.00707	AATTGCTAGCAGAGAGAGAGAGAGAGAGAC
MA1404.1	BPC1	ClHDZ30	1413	1436	+	12.1667	7.23e-07	0.00423	tggagagagagtgaaaaaaaaata
MA1404.1	BPC1	ClHDZ27	254	277	+	12.1364	7.32e-07	0.00423	ttcaatgagagagagagagagaga
MA1402.1	BPC6	ClHDZ19	842	862	+	12	7.37e-07	0.00473	ctctgtgctcctctctctctc
MA1214.2	ATHB-40	ClHDZ3	1565	1575	+	17.0152	7.4e-07	0.116	accaattattg
MA1403.1	BPC5	ClHDZ36	1874	1903	-	-22.1585	7.42e-07	0.00707	TAGCAGAGAGAGAGAGAGAGAGACGGCTAC
MA1404.1	BPC1	ClHDZ27	456	479	-	12.0909	7.46e-07	0.00423	GATAGATAGAGAAAGAGGGGAGGC
MA1235.1	AIL7	ClHDZ7	163	173	-	15.197	7.51e-07	0.117	CGCTTCCCGAG
MA1246.2	LEP	ClHDZ1	251	260	-	17.5152	7.52e-07	0.0169	CTCCGCCGCC
MA1001.4	ERF076	ClHDZ15	577	586	-	17.8673	7.52e-07	0.0169	CCGCCGCCGC
MA1001.4	ERF076	ClHDZ6	580	589	-	17.8673	7.52e-07	0.0169	CCGCCGCCGC
MA1001.4	ERF076	ClHDZ15	580	589	-	17.8673	7.52e-07	0.0169	CCGCCGCCGC
MA1001.4	ERF076	ClHDZ6	583	592	-	17.8673	7.52e-07	0.0169	CCGCCGCCGC
MA1001.4	ERF076	ClHDZ22	1083	1092	+	17.8673	7.52e-07	0.0169	ccgccgccgc
MA1001.4	ERF076	ClHDZ21	1427	1436	+	17.8673	7.52e-07	0.0169	ccgccgccgc
MA1001.4	ERF076	ClHDZ21	1430	1439	+	17.8673	7.52e-07	0.0169	ccgccgccgc
MA0976.3	CRF4	ClHDZ15	577	586	-	18.1122	7.52e-07	0.0169	CCGCCGCCGC
MA0976.3	CRF4	ClHDZ15	580	589	-	18.1122	7.52e-07	0.0169	CCGCCGCCGC
MA0976.3	CRF4	ClHDZ6	580	589	-	18.1122	7.52e-07	0.0169	CCGCCGCCGC
MA0976.3	CRF4	ClHDZ6	583	592	-	18.1122	7.52e-07	0.0169	CCGCCGCCGC
MA0976.3	CRF4	ClHDZ22	1083	1092	+	18.1122	7.52e-07	0.0169	ccgccgccgc
MA0976.3	CRF4	ClHDZ21	1427	1436	+	18.1122	7.52e-07	0.0169	ccgccgccgc
MA0976.3	CRF4	ClHDZ21	1430	1439	+	18.1122	7.52e-07	0.0169	ccgccgccgc
MA1247.2	ERF087	ClHDZ1	251	260	+	17.6515	7.52e-07	0.017	ggcggcggag
MA1267.2	DOF5.8	ClHDZ13	506	524	-	16.8636	7.52e-07	0.022	TCTACTTTTTTTCCTTTTC
MA1833.2	Zm00001d049364	ClHDZ22	1083	1093	+	16.9789	7.55e-07	0.0129	ccgccgccgcg
MA1274.1	DOF3.6	ClHDZ27	374	394	-	16.9545	7.66e-07	0.00824	ATCTCTTTTCCTTTTTCTTTT
MA1753.2	ERF057	ClHDZ7	248	261	-	17.3115	7.68e-07	0.0134	CCTCCATCGCCGCC
MA1416.1	RAMOSA1	ClHDZ23	1936	1949	-	16.9714	7.7e-07	0.00466	GAGCGAGAGAGGGG
MA1281.2	DOF5.1	ClHDZ40	399	417	-	16.9545	7.72e-07	0.0156	AAAAAGGATAGAAAAAATG
MA1250.2	DREB2D	ClHDZ21	1421	1434	+	17.1364	7.72e-07	0.0203	ccccagccgccgcc
MA1403.1	BPC5	ClHDZ31	1816	1845	-	-22.439	7.83e-07	0.00707	GGAGAGAGAGAGAGGGGGTAGCAAGGGGGT
MA2408.1	BAD1	ClHDZ37	269	280	+	17.602	7.83e-07	0.0292	cccgggcccgac
MA1161.1	TSO1	ClHDZ32	322	336	+	17.5417	7.94e-07	0.0177	tttaaaaaattcaaa
MA1242.1	DREB2F	ClHDZ22	1080	1090	+	17.6515	8.1e-07	0.0142	ccaccgccgcc
MA1281.2	DOF5.1	ClHDZ25	650	668	-	16.8939	8.17e-07	0.0156	AAAAGGGAAAGAAAGAAAG
MA1156.2	JKD	ClHDZ10	307	318	+	17.4545	8.17e-07	0.107	ttttgtcgtatt
MA1402.1	BPC6	ClHDZ33	224	244	-	11.6974	8.26e-07	0.00489	TCCTCTCCCTCTCTTTCACCA
MA1402.1	BPC6	ClHDZ30	1411	1431	-	11.6974	8.26e-07	0.00489	TTTTTTCACTCTCTCTCCATC
MA1284.2	TCP1	ClHDZ7	1734	1744	-	17.7439	8.27e-07	0.0546	GTGGGCCCCGC
MA1416.1	RAMOSA1	ClHDZ27	266	279	+	16.8429	8.42e-07	0.0048	gagagagagagatc
MA1416.1	RAMOSA1	ClHDZ34	1850	1863	+	16.8286	8.54e-07	0.0048	gagagagagagcgc
MA1267.2	DOF5.8	ClHDZ9	469	487	-	16.7273	8.55e-07	0.022	GTTTTTTTTTTCCCTTTTG
MA1279.2	DOF1.5	ClHDZ5	1445	1460	-	16.0909	8.77e-07	0.0345	GAAAGAAAAAGGAAAT
MA1225.1	ERF5	ClHDZ22	1077	1091	+	17.0758	8.88e-07	0.0159	accccaccgccgccg
MA1262.2	ERF2	ClHDZ21	1421	1433	+	17.1212	8.92e-07	0.0177	ccccagccgccgc
MA1288.2	TCP22	ClHDZ7	1734	1744	-	17.5758	9.03e-07	0.0476	GTGGGCCCCGC
MA1257.2	ERF9	ClHDZ20	644	662	-	17.0152	9.07e-07	0.0194	GTCACTGATTGCGGCGGCG
MA1665.3	HSFB2A	ClHDZ15	733	742	+	16.449	9.09e-07	0.0704	ggaaggttct
MA1665.3	HSFB2A	ClHDZ6	736	745	+	16.449	9.09e-07	0.0704	ggaaggttct
MA1261.2	ERF122	ClHDZ39	348	357	-	15.3289	9.16e-07	0.0483	TGCGGCGGAG
MA1261.2	ERF122	ClHDZ27	1913	1922	+	15.3289	9.16e-07	0.0483	tgcggcggag
MA1094.3	WRKY8	ClHDZ40	152	162	-	17.4286	9.23e-07	0.049	AAAAGTCAACA
MA1094.3	WRKY8	ClHDZ13	1042	1052	-	17.4286	9.23e-07	0.049	AAAAGTCAACA
MA1094.3	WRKY8	ClHDZ1	1633	1643	+	17.4286	9.23e-07	0.049	aaaagtcaaca
MA1270.2	DOF3.2	ClHDZ24	302	317	+	15.9545	9.32e-07	0.0617	ttccttttttcgtttt
MA1225.1	ERF5	ClHDZ22	1080	1094	+	17	9.41e-07	0.0159	ccaccgccgccgcgc
MA1330.2	ZHD6	ClHDZ9	1304	1315	+	15.2388	9.42e-07	0.0747	aaaaataattaa
MA1330.2	ZHD6	ClHDZ37	1723	1734	-	15.2388	9.42e-07	0.0747	AAAAATAATTAA
MA1266.2	RAP2-11	ClHDZ15	576	586	-	16.0909	9.59e-07	0.019	CCGCCGCCGCC
MA1266.2	RAP2-11	ClHDZ15	579	589	-	16.0909	9.59e-07	0.019	CCGCCGCCGCC
MA1266.2	RAP2-11	ClHDZ6	579	589	-	16.0909	9.59e-07	0.019	CCGCCGCCGCC
MA1266.2	RAP2-11	ClHDZ6	582	592	-	16.0909	9.59e-07	0.019	CCGCCGCCGCC
MA1266.2	RAP2-11	ClHDZ21	1427	1437	+	16.0909	9.59e-07	0.019	ccgccgccgcc
MA1266.2	RAP2-11	ClHDZ21	1430	1440	+	16.0909	9.59e-07	0.019	ccgccgccgcc
MA1274.1	DOF3.6	ClHDZ19	1328	1348	-	16.6818	9.71e-07	0.00975	CTCTTTTTTTTTTCTTTTTTT
MA1256.2	RAP2-12	ClHDZ15	576	586	+	17.3636	9.72e-07	0.0257	ggcggcggcgg
MA1256.2	RAP2-12	ClHDZ6	579	589	+	17.3636	9.72e-07	0.0257	ggcggcggcgg
MA1256.2	RAP2-12	ClHDZ15	579	589	+	17.3636	9.72e-07	0.0257	ggcggcggcgg
MA1256.2	RAP2-12	ClHDZ6	582	592	+	17.3636	9.72e-07	0.0257	ggcggcggcgg
MA1256.2	RAP2-12	ClHDZ21	1427	1437	-	17.3636	9.72e-07	0.0257	GGCGGCGGCGG
MA1256.2	RAP2-12	ClHDZ21	1430	1440	-	17.3636	9.72e-07	0.0257	GGCGGCGGCGG
MA1161.1	TSO1	ClHDZ32	313	327	+	17.25	9.78e-07	0.0191	aattaaaattttaaa
MA1277.2	DOF1.7	ClHDZ13	515	525	+	15.0909	9.99e-07	0.0786	aaaaagtagaa
MA1277.2	DOF1.7	ClHDZ19	880	890	-	15.0909	9.99e-07	0.0786	AAAAAGTAGAA
MA1416.1	RAMOSA1	ClHDZ38	1959	1972	-	16.5429	1.01e-06	0.0053	GGGGGAGAGAGCGA
MA1404.1	BPC1	ClHDZ34	1832	1855	+	11.3485	1.01e-06	0.0055	taaagaaaaagaggaggtgagaga
MA1257.2	ERF9	ClHDZ39	348	366	-	16.8636	1.01e-06	0.0194	GTGGGTTAATGCGGCGGAG
MA1416.1	RAMOSA1	ClHDZ3	1515	1528	-	16.5286	1.02e-06	0.0053	AGGAGAGAGAGGGG
MA1403.1	BPC5	ClHDZ30	1416	1445	+	-23.6829	1.02e-06	0.00849	agagagagtgaaaaaaaaatagaagttgga
MA2416.1	EREB29	ClHDZ4	1912	1921	+	17.6098	1.02e-06	0.0174	cccgccgccc
MA1832.2	Zm00001d002364	ClHDZ21	253	262	+	17.102	1.02e-06	0.0175	cgccgccggc
MA1832.2	Zm00001d002364	ClHDZ10	1484	1493	-	17.102	1.02e-06	0.0175	CGCCGCCGGC
MA1821.2	Zm00001d020595	ClHDZ21	253	262	-	17.4038	1.02e-06	0.0176	GCCGGCGGCG
MA1821.2	Zm00001d020595	ClHDZ10	1484	1493	+	17.4038	1.02e-06	0.0176	gccggcggcg
MA1818.1	Zm00001d052229	ClHDZ22	1084	1093	+	16.7885	1.02e-06	0.0196	cgccgccgcg
MA1278.2	DOF3.4	ClHDZ32	926	942	-	15.7424	1.02e-06	0.0307	TATTTTTTTAGCTTTAT
MA1162.1	TCX2	ClHDZ18	593	607	+	17.2687	1.03e-06	0.0212	ttttaaattttaaaa
MA1373.1	GAF1	ClHDZ24	306	320	-	17.2195	1.04e-06	0.135	TATAAAACGAAAAAA
MA1416.1	RAMOSA1	ClHDZ36	1889	1902	-	16.4571	1.05e-06	0.0053	AGCAGAGAGAGAGA
MA1403.1	BPC5	ClHDZ34	1835	1864	+	-23.8293	1.05e-06	0.00849	agaaaaagaggaggtgagagagagagcgct
MA1274.1	DOF3.6	ClHDZ19	1329	1349	-	16.5909	1.05e-06	0.00988	TCTCTTTTTTTTTTCTTTTTT
MA1284.2	TCP1	ClHDZ7	1280	1290	-	17.4146	1.05e-06	0.0546	GTGGGGCCCAC
MA1285.2	TCP9	ClHDZ7	1734	1744	-	17.1571	1.05e-06	0.0552	GTGGGCCCCGC
MA2413.1	ZmbZIP96	ClHDZ3	574	584	-	17.2247	1.05e-06	0.166	GAGACGTGTCA
MA1268.2	CDF5	ClHDZ19	1332	1352	-	16.6364	1.06e-06	0.0106	TTCTCTCTTTTTTTTTTCTTT
MA2013.2	ERF115	ClHDZ39	347	357	+	16.9677	1.07e-06	0.0186	cctccgccgca
MA2013.2	ERF115	ClHDZ27	1913	1923	-	16.9677	1.07e-06	0.0186	CCTCCGCCGCA
MA1380.1	TCX6	ClHDZ18	461	475	+	17.1194	1.07e-06	0.0215	atttaaaatttaaaa
MA1226.2	DREB2G	ClHDZ35	636	649	-	16.8485	1.07e-06	0.0216	CGCGAAGGCGGTGG
MA1402.1	BPC6	ClHDZ34	1840	1860	-	10.9737	1.08e-06	0.00614	CTCTCTCTCTCACCTCCTCTT
MA1162.1	TCX2	ClHDZ32	651	665	+	17.209	1.09e-06	0.0212	cttcaaaatttgaat
MA1268.2	CDF5	ClHDZ23	269	289	-	16.5758	1.11e-06	0.0106	GCCCCTTTTCTTTTTTTTTTA
MA1225.1	ERF5	ClHDZ15	578	592	-	16.7879	1.11e-06	0.0159	GACCCGCCGCCGCCG
MA1225.1	ERF5	ClHDZ6	581	595	-	16.7879	1.11e-06	0.0159	GACCCGCCGCCGCCG
MA1688.2	ARF16	ClHDZ16	1238	1247	+	16.7552	1.11e-06	0.174	caagacaaga
MA1195.2	AT5G56840	ClHDZ10	1427	1440	+	16.6212	1.11e-06	0.174	tacattatccaaaa
MA1764.2	MYB116	ClHDZ19	944	953	-	17.4918	1.11e-06	0.176	TGCCTAACTT
MA1176.2	MYB119	ClHDZ2	1220	1229	-	15.4242	1.11e-06	0.176	AACCGTTACA
MA1416.1	RAMOSA1	ClHDZ31	1864	1877	-	16.3143	1.13e-06	0.00555	AGGAGAGAGAGCGA
MA1402.1	BPC6	ClHDZ27	457	477	+	10.8553	1.13e-06	0.00614	cctcccctctttctctatcta
MA1754.2	ERF073	ClHDZ21	1425	1435	+	17.1639	1.15e-06	0.0277	agccgccgccg
MA1371.2	IDD4	ClHDZ19	512	526	-	16.9394	1.15e-06	0.18	ACAAACAGACAAATA
MA1402.1	BPC6	ClHDZ25	642	662	+	10.7895	1.16e-06	0.00614	tcttctccctttctttctttc
MA1268.2	CDF5	ClHDZ23	1609	1629	-	16.5152	1.17e-06	0.0106	AGCTCTTTTTTTATTTGTTTT
MA1833.2	Zm00001d049364	ClHDZ22	1080	1090	+	16.2183	1.17e-06	0.0179	ccaccgccgcc
MA1247.2	ERF087	ClHDZ5	613	622	-	17.5152	1.17e-06	0.0184	GACGGCGGCG
MA1247.2	ERF087	ClHDZ12	1167	1176	+	17.5152	1.17e-06	0.0184	gacggcggcg
MA1247.2	ERF087	ClHDZ14	1427	1436	+	17.5152	1.17e-06	0.0184	gacggcggcg
MA1246.2	LEP	ClHDZ5	613	622	+	16.9848	1.17e-06	0.0184	cgccgccgtc
MA1246.2	LEP	ClHDZ12	1167	1176	-	16.9848	1.17e-06	0.0184	CGCCGCCGTC
MA1246.2	LEP	ClHDZ14	1427	1436	-	16.9848	1.17e-06	0.0184	CGCCGCCGTC
MA1252.2	ERF086	ClHDZ39	347	356	+	17.197	1.17e-06	0.0206	cctccgccgc
MA1252.2	ERF086	ClHDZ27	1914	1923	-	17.197	1.17e-06	0.0206	CCTCCGCCGC
MA1686.1	ARF13	ClHDZ38	40	53	-	16.6629	1.18e-06	0.184	AGCGGGGGAGATGT
MA2348.1	IDD6	ClHDZ19	512	527	+	16.7049	1.18e-06	0.184	tatttgtctgtttgtg
MA2398.1	AS2	ClHDZ7	1455	1472	-	16.6066	1.19e-06	0.0439	CGGCGGTGACGTCGCAGG
MA1270.2	DOF3.2	ClHDZ24	1059	1074	+	15.7424	1.19e-06	0.0617	taactttttatctttc
MA1160.2	IDD6	ClHDZ19	512	527	+	16.7286	1.19e-06	0.186	tatttgtctgtttgtg
MA1257.2	ERF9	ClHDZ15	570	588	+	16.6061	1.21e-06	0.0194	gcgacgggcggcggcggcg
MA1257.2	ERF9	ClHDZ6	573	591	+	16.6061	1.21e-06	0.0194	gcgacgggcggcggcggcg
MA1403.1	BPC5	ClHDZ27	259	288	+	-24.5	1.22e-06	0.00938	tgagagagagagagagagatctttagatta
MA1754.2	ERF073	ClHDZ4	1144	1154	-	17.0328	1.22e-06	0.0277	CGGCGCCGCCG
MA1257.2	ERF9	ClHDZ5	610	628	-	16.5758	1.23e-06	0.0194	GAAGACGACGGCGGCGCTG
MA1161.1	TSO1	ClHDZ18	455	469	-	17	1.23e-06	0.0213	ATTTTAAATTTCAAA
MA1226.2	DREB2G	ClHDZ39	290	303	-	16.6818	1.23e-06	0.0216	GGAGGAGGAGGTGG
MA1226.2	DREB2G	ClHDZ38	1811	1824	+	16.6818	1.23e-06	0.0216	ggaggaggaggtgg
MA1264.2	ERF095	ClHDZ21	1421	1433	-	16.9242	1.23e-06	0.0241	GCGGCGGCTGGGG
MA2022.2	LOB	ClHDZ15	574	586	-	16.5253	1.25e-06	0.0244	CCGCCGCCGCCCG
MA2022.2	LOB	ClHDZ6	577	589	-	16.5253	1.25e-06	0.0244	CCGCCGCCGCCCG
MA1402.1	BPC6	ClHDZ19	850	870	+	10.5526	1.26e-06	0.00647	tcctctctctctcttttttga
MA1682.2	TCX3	ClHDZ32	656	667	-	16.8361	1.27e-06	0.0489	TAATTCAAATTT
MA1404.1	BPC1	ClHDZ30	1417	1440	+	10.7424	1.28e-06	0.00618	gagagagtgaaaaaaaaatagaag
MA1274.1	DOF3.6	ClHDZ27	368	388	-	16.3485	1.29e-06	0.0101	TTTCCTTTTTCTTTTAGCTCT
MA1274.1	DOF3.6	ClHDZ9	447	467	+	16.3485	1.29e-06	0.0101	tttccttttctttctttgatt
MA1242.1	DREB2F	ClHDZ7	908	918	+	16.8939	1.29e-06	0.0204	tctccaccgcc
MA1380.1	TCX6	ClHDZ25	1320	1334	+	16.8955	1.29e-06	0.0215	ttttaaatattggaa
MA2398.1	AS2	ClHDZ29	1858	1875	+	16.4918	1.29e-06	0.0439	cggcggcagcggcagcgg
MA1404.1	BPC1	ClHDZ19	845	868	-	10.697	1.3e-06	0.00618	AAAAAAGAGAGAGAGAGGAGCACA
MA1274.1	DOF3.6	ClHDZ25	654	674	+	16.3182	1.32e-06	0.0101	ctttctttcccttttttttat
MA0551.2	HY5	ClHDZ39	1709	1720	+	17.2286	1.32e-06	0.104	cgccacgtgtcg
MA0551.2	HY5	ClHDZ39	1709	1720	-	17.2286	1.32e-06	0.104	CGACACGTGGCG
MA1404.1	BPC1	ClHDZ33	1381	1404	-	10.6515	1.33e-06	0.00618	AGAGAGGAGAGAGAGAGAAAAAAA
MA1402.1	BPC6	ClHDZ38	1956	1976	+	10.3947	1.33e-06	0.00663	ccctcgctctctcccccactt
MA1380.1	TCX6	ClHDZ20	226	240	+	16.8657	1.33e-06	0.0215	atttaaatttgttta
MA1404.1	BPC1	ClHDZ30	1407	1430	+	10.6212	1.34e-06	0.00618	acgtgatggagagagagtgaaaaa
MA1274.1	DOF3.6	ClHDZ23	269	289	-	16.303	1.34e-06	0.0101	GCCCCTTTTCTTTTTTTTTTA
MA1222.1	ERF014	ClHDZ21	1424	1438	+	16.7273	1.34e-06	0.113	cagccgccgccgccg
MA1404.1	BPC1	ClHDZ34	1836	1859	+	10.6061	1.35e-06	0.00618	gaaaaagaggaggtgagagagaga
MA1316.2	WRKY71	ClHDZ40	153	162	-	17.4848	1.35e-06	0.0715	AAAAGTCAAC
MA1316.2	WRKY71	ClHDZ13	1043	1052	-	17.4848	1.35e-06	0.0715	AAAAGTCAAC
MA1316.2	WRKY71	ClHDZ1	1633	1642	+	17.4848	1.35e-06	0.0715	aaaagtcaac
MA1087.3	WRKY45	ClHDZ40	153	162	-	17.4184	1.35e-06	0.0715	AAAAGTCAAC
MA1087.3	WRKY45	ClHDZ13	1043	1052	-	17.4184	1.35e-06	0.0715	AAAAGTCAAC
MA1087.3	WRKY45	ClHDZ1	1633	1642	+	17.4184	1.35e-06	0.0715	aaaagtcaac
MA1181.2	MYB113	ClHDZ40	491	500	+	14.5	1.35e-06	0.215	agtcagttat
MA1174.2	MYB56	ClHDZ40	1895	1904	-	14.6364	1.35e-06	0.215	ATAACGGTAT
MA1416.1	RAMOSA1	ClHDZ34	1846	1859	+	15.9571	1.36e-06	0.00649	aggtgagagagaga
MA1818.1	Zm00001d052229	ClHDZ21	253	262	+	16.6538	1.36e-06	0.0209	cgccgccggc
MA1818.1	Zm00001d052229	ClHDZ10	1484	1493	-	16.6538	1.36e-06	0.0209	CGCCGCCGGC
MA1832.2	Zm00001d002364	ClHDZ4	1197	1206	-	16.9184	1.36e-06	0.021	GGCCGCCGCC
MA1821.2	Zm00001d020595	ClHDZ4	1197	1206	+	17.3462	1.36e-06	0.0211	ggcggcggcc
MA1753.2	ERF057	ClHDZ28	1634	1647	+	16.5574	1.36e-06	0.0213	ccacctccacctcc
MA0994.3	ERF8	ClHDZ20	644	654	-	16.6061	1.36e-06	0.0291	TTGCGGCGGCG
MA2408.1	BAD1	ClHDZ4	1562	1573	+	16.7653	1.36e-06	0.0406	ccgcggccccgc
MA0570.3	ABF1	ClHDZ13	1505	1514	-	16.7245	1.36e-06	0.215	CCACGTGGCA
MA1368.3	GT-4	ClHDZ23	1861	1872	+	16.6364	1.37e-06	0.0643	taaccatggttg
MA2387.1	NAC094	ClHDZ9	227	242	+	16.0984	1.37e-06	0.0986	tgccgtgatgccgacg
MA1404.1	BPC1	ClHDZ15	1060	1083	+	10.5303	1.39e-06	0.00618	gagtagaagaaagagagaaaggcg
MA1380.1	TCX6	ClHDZ18	454	468	+	16.8209	1.39e-06	0.0215	ttttgaaatttaaaa
MA1239.2	ERF104	ClHDZ5	606	621	+	16.6364	1.39e-06	0.0222	gccccagcgccgccgt
MA1687.1	ARF14	ClHDZ30	635	650	-	16.1057	1.42e-06	0.0577	CATCGGACACGTCTGG
MA1228.2	ERF091	ClHDZ1	249	261	+	16.8333	1.44e-06	0.0284	ctggcggcggaga
MA0576.2	RAX3	ClHDZ7	1489	1500	-	16.7317	1.44e-06	0.224	GGTGGTGGGTGG
MA1012.1	AGL27	ClHDZ24	124	137	+	16.7368	1.47e-06	0.16	atttctaattttgt
MA1402.1	BPC6	ClHDZ31	1824	1844	+	10.1053	1.48e-06	0.00713	gctaccccctctctctctctc
MA0994.3	ERF8	ClHDZ1	250	260	+	16.5909	1.48e-06	0.0291	tggcggcggag
MA1221.1	RAP2-6	ClHDZ15	578	592	+	16.5152	1.49e-06	0.0212	cggcggcggcgggtc
MA1221.1	RAP2-6	ClHDZ6	581	595	+	16.5152	1.49e-06	0.0212	cggcggcggcgggtc
MA1687.1	ARF14	ClHDZ30	454	469	-	16.0244	1.49e-06	0.0577	TACCGGACACGTCTGG
MA2013.2	ERF115	ClHDZ1	251	261	-	16.6129	1.5e-06	0.0235	TCTCCGCCGCC
MA1820.2	Zm00001d024324	ClHDZ15	577	585	-	18.103	1.5e-06	0.0256	CGCCGCCGC
MA1820.2	Zm00001d024324	ClHDZ6	580	588	-	18.103	1.5e-06	0.0256	CGCCGCCGC
MA1820.2	Zm00001d024324	ClHDZ15	580	588	-	18.103	1.5e-06	0.0256	CGCCGCCGC
MA1820.2	Zm00001d024324	ClHDZ6	583	591	-	18.103	1.5e-06	0.0256	CGCCGCCGC
MA1820.2	Zm00001d024324	ClHDZ20	644	652	+	18.103	1.5e-06	0.0256	cgccgccgc
MA1820.2	Zm00001d024324	ClHDZ22	1084	1092	+	18.103	1.5e-06	0.0256	cgccgccgc
MA1820.2	Zm00001d024324	ClHDZ4	1143	1151	-	18.103	1.5e-06	0.0256	CGCCGCCGC
MA1820.2	Zm00001d024324	ClHDZ21	1428	1436	+	18.103	1.5e-06	0.0256	cgccgccgc
MA1820.2	Zm00001d024324	ClHDZ21	1431	1439	+	18.103	1.5e-06	0.0256	cgccgccgc
MA1817.2	Zm00001d020267	ClHDZ21	1425	1434	+	16.7091	1.5e-06	0.0285	agccgccgcc
MA1005.3	ERF082	ClHDZ15	578	586	-	17.0345	1.5e-06	0.0293	CCGCCGCCG
MA1005.3	ERF082	ClHDZ15	581	589	-	17.0345	1.5e-06	0.0293	CCGCCGCCG
MA1005.3	ERF082	ClHDZ6	581	589	-	17.0345	1.5e-06	0.0293	CCGCCGCCG
MA1005.3	ERF082	ClHDZ6	584	592	-	17.0345	1.5e-06	0.0293	CCGCCGCCG
MA1005.3	ERF082	ClHDZ22	1083	1091	+	17.0345	1.5e-06	0.0293	ccgccgccg
MA1005.3	ERF082	ClHDZ4	1196	1204	-	17.0345	1.5e-06	0.0293	CCGCCGCCG
MA1005.3	ERF082	ClHDZ21	1427	1435	+	17.0345	1.5e-06	0.0293	ccgccgccg
MA1005.3	ERF082	ClHDZ21	1430	1438	+	17.0345	1.5e-06	0.0293	ccgccgccg
MA1245.3	ERF112	ClHDZ15	578	586	-	17	1.5e-06	0.0296	CCGCCGCCG
MA1245.3	ERF112	ClHDZ15	581	589	-	17	1.5e-06	0.0296	CCGCCGCCG
MA1245.3	ERF112	ClHDZ6	581	589	-	17	1.5e-06	0.0296	CCGCCGCCG
MA1245.3	ERF112	ClHDZ6	584	592	-	17	1.5e-06	0.0296	CCGCCGCCG
MA1245.3	ERF112	ClHDZ22	1083	1091	+	17	1.5e-06	0.0296	ccgccgccg
MA1245.3	ERF112	ClHDZ4	1196	1204	-	17	1.5e-06	0.0296	CCGCCGCCG
MA1245.3	ERF112	ClHDZ21	1427	1435	+	17	1.5e-06	0.0296	ccgccgccg
MA1245.3	ERF112	ClHDZ21	1430	1438	+	17	1.5e-06	0.0296	ccgccgccg
MA1831.2	Zm00001d031796	ClHDZ39	1388	1397	+	16.2624	1.51e-06	0.059	gacggcgacc
MA1262.2	ERF2	ClHDZ39	658	670	+	16.5455	1.52e-06	0.0268	tcatcgccgccgt
MA1404.1	BPC1	ClHDZ34	1842	1865	+	10.2879	1.53e-06	0.00618	gaggaggtgagagagagagcgctc
MA1402.1	BPC6	ClHDZ30	1409	1429	-	10.0132	1.53e-06	0.00715	TTTTCACTCTCTCTCCATCAC
MA1239.2	ERF104	ClHDZ8	930	945	+	16.5152	1.53e-06	0.0222	ccgtaggcgccgcctc
MA1404.1	BPC1	ClHDZ33	230	253	+	10.2727	1.54e-06	0.00618	aagagagggagaggagagaaagga
MA1404.1	BPC1	ClHDZ12	288	311	-	10.2727	1.54e-06	0.00618	AACAGAAGAAGAGTGAAAGAGGAA
MA1404.1	BPC1	ClHDZ14	556	579	-	10.2727	1.54e-06	0.00618	AACAGAAGAAGAGTGAAAGAGGAA
MA1239.2	ERF104	ClHDZ39	655	670	+	16.5	1.54e-06	0.0222	cattcatcgccgccgt
MA1256.2	RAP2-12	ClHDZ4	1194	1204	+	16.8636	1.54e-06	0.035	atcggcggcgg
MA2369.1	ZHD14	ClHDZ24	33	43	-	14.6613	1.56e-06	0.247	ATAATTCGATT
MA1404.1	BPC1	ClHDZ33	1379	1402	-	10.2121	1.57e-06	0.00618	AGAGGAGAGAGAGAGAAAAAAAAG
MA1252.2	ERF086	ClHDZ20	643	652	+	16.8182	1.58e-06	0.0251	tcgccgccgc
MA1240.2	ERF077	ClHDZ20	643	652	+	16.4697	1.58e-06	0.0313	tcgccgccgc
MA1682.2	TCX3	ClHDZ32	48	59	+	16.5082	1.58e-06	0.0489	aatttcaaattt
MA1380.1	TCX6	ClHDZ36	1197	1211	+	16.6269	1.6e-06	0.0225	atttaaatatataaa
MA1753.2	ERF057	ClHDZ4	1145	1158	-	16.3279	1.62e-06	0.0217	CCTTCGGCGCCGCC
MA1368.3	GT-4	ClHDZ23	1861	1872	-	16.2828	1.62e-06	0.0643	CAACCATGGTTA
MA1387.2	HRS1	ClHDZ23	622	633	-	15.4545	1.62e-06	0.256	ACCGAAGATTCT
MA1402.1	BPC6	ClHDZ27	264	284	-	9.82895	1.63e-06	0.00741	CTAAAGATCTCTCTCTCTCTC
MA1404.1	BPC1	ClHDZ19	843	866	-	10.1061	1.64e-06	0.00628	AAAAGAGAGAGAGAGGAGCACAGA
MA1244.2	ABR1	ClHDZ5	613	624	-	16.197	1.64e-06	0.0407	ACGACGGCGGCG
MA1257.2	ERF9	ClHDZ28	1626	1644	-	16.1364	1.66e-06	0.0237	GGTGGAGGTGGAGGAGGAG
MA1278.2	DOF3.4	ClHDZ32	1233	1249	-	15.3333	1.66e-06	0.0307	TTCCCTTTTACCTTTTC
MA1001.4	ERF076	ClHDZ21	1542	1551	+	16.3571	1.67e-06	0.0328	gcgccgccac
MA0976.3	CRF4	ClHDZ21	1542	1551	+	16.3367	1.67e-06	0.0328	gcgccgccac
MA2398.1	AS2	ClHDZ39	1378	1395	+	16.1311	1.67e-06	0.0439	tggcgccggtgacggcga
MA2398.1	AS2	ClHDZ21	1424	1441	-	16.1311	1.67e-06	0.0439	GGGCGGCGGCGGCGGCTG
MA2398.1	AS2	ClHDZ38	1807	1824	+	16.1311	1.67e-06	0.0439	cggaggaggaggaggtgg
MA1281.2	DOF5.1	ClHDZ13	507	525	+	16.0758	1.69e-06	0.0271	aaaaggaaaaaaagtagaa
MA1832.2	Zm00001d002364	ClHDZ2	1939	1948	+	16.5306	1.7e-06	0.0233	ccccgccgcc
MA1818.1	Zm00001d052229	ClHDZ2	1939	1948	+	16.5	1.7e-06	0.0238	ccccgccgcc
MA2022.2	LOB	ClHDZ29	1863	1875	-	16	1.7e-06	0.0248	CCGCTGCCGCTGC
MA2022.2	LOB	ClHDZ21	1884	1896	-	16	1.7e-06	0.0248	CCGCTGCCGCTGC
MA1287.2	TCP21	ClHDZ7	1280	1290	-	16.6667	1.71e-06	0.0908	GTGGGGCCCAC
MA1355.2	TRB2	ClHDZ20	438	448	-	16.1818	1.72e-06	0.273	AAGCCCTAAAT
MA1402.1	BPC6	ClHDZ27	1014	1034	+	9.67105	1.73e-06	0.00744	ctatttccccctctttcttta
MA1402.1	BPC6	ClHDZ33	1856	1876	-	9.65789	1.74e-06	0.00744	CAGTCTCTCCCTCCCTCTCAA
MA1158.2	MGP	ClHDZ3	1616	1628	-	16.4545	1.74e-06	0.104	AATAAGACAAAAT
MA1278.2	DOF3.4	ClHDZ4	103	119	-	15.2879	1.75e-06	0.0307	TTCCGTTTTTCCTTTTG
MA1274.1	DOF3.6	ClHDZ24	633	653	-	15.9697	1.76e-06	0.0127	TCTATTTTTCATCTTTTTTTA
MA1270.2	DOF3.2	ClHDZ13	508	523	-	15.4394	1.76e-06	0.0685	CTACTTTTTTTCCTTT
MA1261.2	ERF122	ClHDZ22	1084	1093	-	15.1184	1.76e-06	0.0696	CGCGGCGGCG
MA1821.2	Zm00001d020595	ClHDZ5	613	622	-	16.8077	1.77e-06	0.0212	GACGGCGGCG
MA1821.2	Zm00001d020595	ClHDZ12	1167	1176	+	16.8077	1.77e-06	0.0212	gacggcggcg
MA1821.2	Zm00001d020595	ClHDZ14	1427	1436	+	16.8077	1.77e-06	0.0212	gacggcggcg
MA2013.2	ERF115	ClHDZ22	1083	1093	+	16.5323	1.77e-06	0.0252	ccgccgccgcg
MA1403.1	BPC5	ClHDZ33	1370	1399	-	-26.3293	1.78e-06	0.012	GGAGAGAGAGAGAAAAAAAAGCGGGTTGTA
MA1281.2	DOF5.1	ClHDZ9	469	487	+	16.0152	1.78e-06	0.0271	caaaagggaaaaaaaaaac
MA2396.1	IDD1	ClHDZ3	1617	1628	+	16.623	1.79e-06	0.101	ttttgtcttatt
MA1239.2	ERF104	ClHDZ38	1803	1818	-	16.2879	1.8e-06	0.0237	CCTCCTCCTCCGCCTC
MA1250.2	DREB2D	ClHDZ5	609	622	+	16.1667	1.8e-06	0.0407	ccagcgccgccgtc
MA2408.1	BAD1	ClHDZ22	1826	1837	+	16.3265	1.81e-06	0.0451	cccggcccccgg
MA1404.1	BPC1	ClHDZ22	278	301	-	9.83333	1.82e-06	0.00681	GAAAGAACGTAAGAGAAAGAAAGA
MA1402.1	BPC6	ClHDZ33	1382	1402	+	9.52632	1.82e-06	0.00758	ttttttctctctctctcctct
MA1403.1	BPC5	ClHDZ30	1410	1439	+	-26.439	1.82e-06	0.012	tgatggagagagagtgaaaaaaaaatagaa
MA2377.1	cassava45561.m1	ClHDZ7	1280	1288	-	16.0899	1.83e-06	0.0971	GGGGCCCAC
MA2377.1	cassava45561.m1	ClHDZ7	1736	1744	+	16.0899	1.83e-06	0.0971	ggggcccac
MA2377.1	cassava45561.m1	ClHDZ7	1766	1774	-	16.0899	1.83e-06	0.0971	GGGGCCCAC
MA1768.2	MYB30	ClHDZ7	1489	1500	+	15.377	1.83e-06	0.104	ccacccaccacc
MA2416.1	EREB29	ClHDZ39	1509	1518	+	16.6585	1.84e-06	0.028	tccgccgccc
MA1278.2	DOF3.4	ClHDZ25	885	901	-	15.2424	1.84e-06	0.0307	GTTTTTTTTTTCTTTTC
MA1817.2	Zm00001d020267	ClHDZ22	1084	1093	+	15.303	1.84e-06	0.0311	cgccgccgcg
MA0123.1	abi4	ClHDZ4	1145	1154	-	14.427	1.84e-06	0.0714	CGGCGCCGCC
MA1161.1	TSO1	ClHDZ24	759	773	-	16.4306	1.85e-06	0.0288	TTTAACAAATTTAAA
MA1266.2	RAP2-11	ClHDZ21	252	262	+	15.5152	1.85e-06	0.0327	acgccgccggc
MA1309.1	WRKY3	ClHDZ40	152	162	-	15.8485	1.85e-06	0.0979	AAAAGTCAACA
MA1309.1	WRKY3	ClHDZ13	1042	1052	-	15.8485	1.85e-06	0.0979	AAAAGTCAACA
MA1309.1	WRKY3	ClHDZ1	1633	1643	+	15.8485	1.85e-06	0.0979	aaaagtcaaca
MA1079.3	WRKY21	ClHDZ40	152	162	-	16.7857	1.85e-06	0.098	AAAAGTCAACA
MA1079.3	WRKY21	ClHDZ13	1042	1052	-	16.7857	1.85e-06	0.098	AAAAGTCAACA
MA1079.3	WRKY21	ClHDZ1	1633	1643	+	16.7857	1.85e-06	0.098	aaaagtcaaca
MA1403.1	BPC5	ClHDZ31	1863	1892	-	-26.561	1.86e-06	0.012	AGATCAAGCAGGAGGAGGAGAGAGAGCGAG
MA2387.1	NAC094	ClHDZ29	1847	1862	-	15.8525	1.86e-06	0.0986	CGCCGTGTTCGCGCCG
MA1189.2	AT5G61620	ClHDZ10	1427	1440	-	15.7727	1.86e-06	0.292	TTTTGGATAATGTA
MA1378.1	AIL6	ClHDZ21	1476	1490	-	15.4697	1.88e-06	0.134	CCTCGGGGAGCGCGC
MA1403.1	BPC5	ClHDZ22	271	300	-	-26.6463	1.89e-06	0.012	AAAGAACGTAAGAGAAAGAAAGACAATTAT
MA1221.1	RAP2-6	ClHDZ22	1077	1091	-	16.1818	1.89e-06	0.0247	CGGCGGCGGTGGGGT
MA1228.2	ERF091	ClHDZ39	658	670	-	16.4545	1.89e-06	0.0333	ACGGCGGCGATGA
MA1264.2	ERF095	ClHDZ1	249	261	+	16.2879	1.9e-06	0.0331	ctggcggcggaga
MA1291.1	TCP7	ClHDZ35	1330	1340	+	16.4697	1.91e-06	0.0842	gtgggacccaa
MA2396.1	IDD1	ClHDZ27	734	745	+	16.5902	1.91e-06	0.101	ttttgtctttat
MA1156.2	JKD	ClHDZ27	734	745	+	16.5152	1.91e-06	0.107	ttttgtctttat
MA1404.1	BPC1	ClHDZ38	1961	1984	-	9.69697	1.92e-06	0.00696	GATAAAAGAAGTGGGGGAGAGAGC
MA1831.2	Zm00001d031796	ClHDZ5	613	622	-	15.6099	1.92e-06	0.059	GACGGCGGCG
MA1831.2	Zm00001d031796	ClHDZ12	1167	1176	+	15.6099	1.92e-06	0.059	gacggcggcg
MA1831.2	Zm00001d031796	ClHDZ14	1427	1436	+	15.6099	1.92e-06	0.059	gacggcggcg
MA1257.2	ERF9	ClHDZ29	1815	1833	+	15.9091	1.93e-06	0.0253	ggatgcggatgcggaggag
MA1278.2	DOF3.4	ClHDZ37	1476	1492	+	15.197	1.94e-06	0.0307	tcttttttttcctttct
MA1403.1	BPC5	ClHDZ22	275	304	-	-26.8415	1.95e-06	0.012	GAGGAAAGAACGTAAGAGAAAGAAAGACAA
MA1404.1	BPC1	ClHDZ34	1838	1861	+	9.65152	1.96e-06	0.00696	aaaagaggaggtgagagagagagc
MA1768.2	MYB30	ClHDZ16	24	35	+	15.2951	1.97e-06	0.104	tcaaccacctcc
MA1416.1	RAMOSA1	ClHDZ33	1389	1402	-	15.1143	1.98e-06	0.00915	AGAGGAGAGAGAGA
MA1244.2	ABR1	ClHDZ39	348	359	-	16.0455	1.98e-06	0.0407	AATGCGGCGGAG
MA1158.2	MGP	ClHDZ27	733	745	-	16.2727	1.98e-06	0.104	ATAAAGACAAAAT
MA1754.2	ERF073	ClHDZ4	1278	1288	+	16.7049	2e-06	0.0397	ctgcgccgccg
MA1383.2	KAN2	ClHDZ36	1127	1136	-	15.8286	2e-06	0.311	AATATTCTTT
MA1385.2	AT2G40260	ClHDZ36	1127	1136	-	14.5455	2e-06	0.315	AATATTCTTT
MA1753.2	ERF057	ClHDZ15	579	592	-	16.0328	2.01e-06	0.0217	GACCCGCCGCCGCC
MA1753.2	ERF057	ClHDZ6	582	595	-	16.0328	2.01e-06	0.0217	GACCCGCCGCCGCC
MA1000.3	ERF105	ClHDZ4	1143	1152	+	16.8636	2.01e-06	0.0394	gcggcggcgc
MA1747.2	DOF4.3	ClHDZ19	288	300	+	16.9508	2.01e-06	0.147	aaaagcaactttt
MA1273.2	DOF4.2	ClHDZ27	379	389	+	15.4242	2.01e-06	0.221	aaaaaggaaaa
MA1787.2	NAC047	ClHDZ21	1228	1237	+	14.4426	2.02e-06	0.317	acacgtcact
MA1372.2	ZAT10	ClHDZ8	1852	1861	-	13.3134	2.02e-06	0.321	CACTTTCACT
MA1279.2	DOF1.5	ClHDZ31	415	430	+	15.3636	2.03e-06	0.0591	aaataaaaaagaaaaa
MA1297.2	WRKY26	ClHDZ40	152	162	-	16.4756	2.03e-06	0.107	AAAAGTCAACA
MA1297.2	WRKY26	ClHDZ13	1042	1052	-	16.4756	2.03e-06	0.107	AAAAGTCAACA
MA1297.2	WRKY26	ClHDZ1	1633	1643	+	16.4756	2.03e-06	0.107	aaaagtcaaca
MA1278.2	DOF3.4	ClHDZ40	401	417	+	15.1515	2.04e-06	0.0307	ttttttctatccttttt
MA1156.2	JKD	ClHDZ3	1617	1628	+	16.2273	2.04e-06	0.107	ttttgtcttatt
MA0559.1	PI	ClHDZ24	1664	1677	+	15.803	2.05e-06	0.0887	ccaaaaaaagaaca
MA1012.1	AGL27	ClHDZ29	732	745	-	16.3816	2.05e-06	0.16	GTTTCTATTTTGAT
MA1188.1	At3g11280	ClHDZ29	1031	1044	-	15.3485	2.06e-06	0.327	GACCTTATCTTATT
MA1403.1	BPC5	ClHDZ36	1876	1905	-	-27.1951	2.08e-06	0.0123	GCTAGCAGAGAGAGAGAGAGAGAGACGGCT
MA1753.2	ERF057	ClHDZ1	900	913	+	15.9836	2.08e-06	0.0217	cagccgtcgccgcc
MA1753.2	ERF057	ClHDZ28	1628	1641	+	15.9836	2.08e-06	0.0217	cctcctccacctcc
MA1246.2	LEP	ClHDZ22	1081	1090	+	16.197	2.08e-06	0.0298	caccgccgcc
MA1247.2	ERF087	ClHDZ4	1142	1151	+	16.3485	2.08e-06	0.0299	agcggcggcg
MA0976.3	CRF4	ClHDZ20	643	652	+	15.9592	2.08e-06	0.0363	tcgccgccgc
MA1239.2	ERF104	ClHDZ20	1020	1035	+	16.0758	2.1e-06	0.0254	ctgcacccgccgcctc
MA1349.2	BZIP16	ClHDZ13	1505	1514	-	17.2273	2.1e-06	0.281	CCACGTGGCA
MA1832.2	Zm00001d002364	ClHDZ5	613	622	+	16.449	2.11e-06	0.0233	cgccgccgtc
MA1832.2	Zm00001d002364	ClHDZ12	1167	1176	-	16.449	2.11e-06	0.0233	CGCCGCCGTC
MA1832.2	Zm00001d002364	ClHDZ14	1427	1436	-	16.449	2.11e-06	0.0233	CGCCGCCGTC
MA2022.2	LOB	ClHDZ4	1195	1207	-	15.7273	2.12e-06	0.0248	CGGCCGCCGCCGA
MA2398.1	AS2	ClHDZ16	1856	1873	-	15.7869	2.12e-06	0.0479	CGGCAGAGGAGGAGGAGG
MA1291.1	TCP7	ClHDZ7	1734	1744	-	16.3485	2.12e-06	0.0842	GTGGGCCCCGC
MA1330.2	ZHD6	ClHDZ13	20	31	+	14.7761	2.13e-06	0.107	aattataattaa
MA1746.1	BZIP69	ClHDZ37	1822	1832	-	16.5082	2.13e-06	0.301	TGCCAGCTGGT
MA1278.2	DOF3.4	ClHDZ9	470	486	-	15.1061	2.15e-06	0.0307	TTTTTTTTTTCCCTTTT
MA1313.2	WRKY7	ClHDZ40	152	162	+	16.0909	2.15e-06	0.114	tgttgactttt
MA1313.2	WRKY7	ClHDZ13	1042	1052	+	16.0909	2.15e-06	0.114	tgttgactttt
MA1313.2	WRKY7	ClHDZ1	1633	1643	-	16.0909	2.15e-06	0.114	TGTTGACTTTT
MA2022.2	LOB	ClHDZ29	1857	1869	-	15.697	2.17e-06	0.0248	CCGCTGCCGCCGT
MA1257.2	ERF9	ClHDZ39	345	363	-	15.7273	2.17e-06	0.0263	GGTTAATGCGGCGGAGGCG
MA1821.2	Zm00001d020595	ClHDZ20	644	653	-	16.7885	2.18e-06	0.0242	TGCGGCGGCG
MA2416.1	EREB29	ClHDZ15	581	590	-	16.4309	2.18e-06	0.028	CCCGCCGCCG
MA2416.1	EREB29	ClHDZ6	584	593	-	16.4309	2.18e-06	0.028	CCCGCCGCCG
MA1817.2	Zm00001d020267	ClHDZ2	1939	1948	+	15.2242	2.18e-06	0.0331	ccccgccgcc
MA2104.1	IDD11	ClHDZ3	1617	1628	-	16.1803	2.18e-06	0.148	AATAAGACAAAA
MA1378.1	AIL6	ClHDZ7	162	176	+	15.303	2.19e-06	0.134	tctcgggaagcgaga
MA1747.2	DOF4.3	ClHDZ19	288	300	-	16.9016	2.19e-06	0.147	AAAAGTTGCTTTT
MA1274.1	DOF3.6	ClHDZ32	1158	1178	+	15.697	2.2e-06	0.015	tttatttttattttttatttg
MA1402.1	BPC6	ClHDZ27	461	481	+	8.97368	2.21e-06	0.00896	ccctctttctctatctatcgg
MA2418.1	IG1	ClHDZ13	1917	1925	+	16.7561	2.23e-06	0.09	ctgccgcca
MA2039.2	ASIL2	ClHDZ5	201	209	-	16.8361	2.23e-06	0.176	CTCCGGCGA
MA2039.2	ASIL2	ClHDZ19	1703	1711	+	16.8361	2.23e-06	0.176	ctccggcga
MA2040.2	ENAP2	ClHDZ5	201	209	-	16.7931	2.23e-06	0.177	CTCCGGCGA
MA2040.2	ENAP2	ClHDZ19	1703	1711	+	16.7931	2.23e-06	0.177	ctccggcga
MA1382.2	FAR1	ClHDZ19	1167	1175	-	16.5909	2.23e-06	0.177	TCACGCGCC
MA1382.2	FAR1	ClHDZ7	1810	1818	+	16.5909	2.23e-06	0.177	tcacgcgcc
MA1263.2	ERF055	ClHDZ35	579	587	+	15.4242	2.23e-06	0.214	ggtcggtgg
MA1364.2	BHLH72	ClHDZ13	1506	1514	+	16.7105	2.23e-06	0.275	gccacgtgg
MA1403.1	BPC5	ClHDZ30	1406	1435	+	-27.6707	2.25e-06	0.0124	gacgtgatggagagagagtgaaaaaaaaat
MA1803.2	VIP1	ClHDZ37	1823	1832	-	16.5574	2.27e-06	0.268	TGCCAGCTGG
MA1256.2	RAP2-12	ClHDZ21	1542	1552	-	16.0758	2.28e-06	0.0413	AGTGGCGGCGC
MA1687.1	ARF14	ClHDZ4	1959	1974	-	15.2683	2.31e-06	0.0718	CTCGGGACACGGCGGG
MA1244.2	ABR1	ClHDZ12	1165	1176	+	15.8939	2.32e-06	0.0407	gagacggcggcg
MA1244.2	ABR1	ClHDZ14	1425	1436	+	15.8939	2.32e-06	0.0407	gagacggcggcg
MA1315.2	WRKY24	ClHDZ40	152	162	+	16.1667	2.33e-06	0.124	tgttgactttt
MA1315.2	WRKY24	ClHDZ13	1042	1052	+	16.1667	2.33e-06	0.124	tgttgactttt
MA1315.2	WRKY24	ClHDZ1	1633	1643	-	16.1667	2.33e-06	0.124	TGTTGACTTTT
MA1235.1	AIL7	ClHDZ38	1116	1126	-	14.8182	2.34e-06	0.122	CGTTTCCCGAG
MA1235.1	AIL7	ClHDZ38	1651	1661	-	14.8182	2.34e-06	0.122	CGTTTCCCGAG
MA1403.1	BPC5	ClHDZ38	1960	1989	-	-27.9024	2.35e-06	0.0124	GAAGTGATAAAAGAAGTGGGGGAGAGAGCG
MA1403.1	BPC5	ClHDZ25	644	673	-	-27.9146	2.35e-06	0.0124	TAAAAAAAAGGGAAAGAAAGAAAGGGAGAA
MA1268.2	CDF5	ClHDZ24	301	321	+	15.6364	2.35e-06	0.0196	tttccttttttcgttttatat
MA2022.2	LOB	ClHDZ39	1301	1313	+	15.6061	2.35e-06	0.0248	cggccgccgcaac
MA1257.2	ERF9	ClHDZ21	1428	1446	-	15.6061	2.35e-06	0.0264	TTGCGGGGCGGCGGCGGCG
MA1282.2	TCP13	ClHDZ7	1734	1744	+	15.9868	2.35e-06	0.186	gcggggcccac
MA1754.2	ERF073	ClHDZ20	644	654	+	16	2.36e-06	0.0417	cgccgccgcaa
MA0559.1	PI	ClHDZ23	168	181	-	15.6212	2.37e-06	0.0887	CCAGAAGAAGAAAC
MA1402.1	BPC6	ClHDZ40	253	273	+	8.75	2.39e-06	0.00944	ctgattttttctctctccttt
MA1225.1	ERF5	ClHDZ28	1634	1648	+	15.6515	2.39e-06	0.0314	ccacctccacctcca
MA1250.2	DREB2D	ClHDZ22	1077	1090	+	15.8182	2.39e-06	0.0472	accccaccgccgcc
MA1279.2	DOF1.5	ClHDZ7	999	1014	-	15.2121	2.39e-06	0.0591	AAAAAAAAAAGGGCAG
MA1268.2	CDF5	ClHDZ9	447	467	+	15.6061	2.41e-06	0.0196	tttccttttctttctttgatt
MA1161.1	TSO1	ClHDZ20	125	139	-	16.0278	2.42e-06	0.0318	AATGTAAAATTCAAA
MA0976.3	CRF4	ClHDZ4	1143	1152	-	15.8673	2.42e-06	0.038	GCGCCGCCGC
MA1000.3	ERF105	ClHDZ21	1542	1551	-	16.1667	2.42e-06	0.0394	GTGGCGGCGC
MA1240.2	ERF077	ClHDZ4	1143	1152	-	16.0909	2.42e-06	0.0408	GCGCCGCCGC
MA1161.1	TSO1	ClHDZ32	56	70	+	16.0139	2.44e-06	0.0318	atttcagaatttgaa
MA1277.2	DOF1.7	ClHDZ27	379	389	+	14.4091	2.45e-06	0.0905	aaaaaggaaaa
MA1299.2	WRKY17	ClHDZ40	152	161	-	16.3158	2.45e-06	0.13	AAAGTCAACA
MA1299.2	WRKY17	ClHDZ13	1042	1051	-	16.3158	2.45e-06	0.13	AAAGTCAACA
MA1299.2	WRKY17	ClHDZ1	1634	1643	+	16.3158	2.45e-06	0.13	aaagtcaaca
MA2419.1	UB3	ClHDZ19	1350	1359	+	15.1206	2.45e-06	0.238	gaagtacaaa
MA2026.2	MYB108	ClHDZ19	944	953	-	15.5921	2.45e-06	0.391	TGCCTAACTT
MA1221.1	RAP2-6	ClHDZ20	640	654	-	15.803	2.46e-06	0.0297	TTGCGGCGGCGAGCG
MA1328.1	ZHD9	ClHDZ20	1576	1590	-	15.3134	2.46e-06	0.156	TTTCATAATTAATCA
MA1266.2	RAP2-11	ClHDZ22	1080	1090	+	15.3788	2.47e-06	0.0387	ccaccgccgcc
MA1246.2	LEP	ClHDZ4	1142	1151	-	16.1667	2.49e-06	0.0328	CGCCGCCGCT
MA1247.2	ERF087	ClHDZ20	644	653	-	16.1818	2.49e-06	0.0329	TGCGGCGGCG
MA1402.1	BPC6	ClHDZ15	1060	1080	-	8.60526	2.51e-06	0.00968	CTTTCTCTCTTTCTTCTACTC
MA1267.2	DOF5.8	ClHDZ25	885	903	-	15.5152	2.51e-06	0.0395	GTGTTTTTTTTTTCTTTTC
MA1818.1	Zm00001d052229	ClHDZ5	613	622	+	15.8654	2.52e-06	0.0278	cgccgccgtc
MA1818.1	Zm00001d052229	ClHDZ12	1167	1176	-	15.8654	2.52e-06	0.0278	CGCCGCCGTC
MA1818.1	Zm00001d052229	ClHDZ14	1427	1436	-	15.8654	2.52e-06	0.0278	CGCCGCCGTC
MA1817.2	Zm00001d020267	ClHDZ4	1145	1154	-	15.1333	2.52e-06	0.0334	CGGCGCCGCC
MA1262.2	ERF2	ClHDZ1	249	261	-	15.8636	2.53e-06	0.0365	TCTCCGCCGCCAG
MA1262.2	ERF2	ClHDZ4	1987	1999	+	15.8636	2.53e-06	0.0365	ccactgccgccgc
MA1264.2	ERF095	ClHDZ39	658	670	-	15.9242	2.53e-06	0.0397	ACGGCGGCGATGA
MA2413.1	ZmbZIP96	ClHDZ39	1709	1719	-	16.0112	2.56e-06	0.202	GACACGTGGCG
MA1774.2	MYB60	ClHDZ21	1024	1033	-	15.459	2.56e-06	0.276	CCAACCACTT
MA1252.2	ERF086	ClHDZ39	661	670	+	16.1515	2.58e-06	0.0373	tcgccgccgt
MA1001.4	ERF076	ClHDZ20	643	652	+	15.6939	2.58e-06	0.0452	tcgccgccgc
MA1749.1	E2FC	ClHDZ3	1945	1959	-	15.8361	2.58e-06	0.205	ATAGTAGCGCCAAAT
MA1404.1	BPC1	ClHDZ17	1904	1927	+	8.90909	2.59e-06	0.00902	tgtagagagagaaagagagcagtc
MA1274.1	DOF3.6	ClHDZ3	1742	1762	-	15.4848	2.6e-06	0.017	TTTTTTTTTTCTCTTCTGTTA
MA1821.2	Zm00001d020595	ClHDZ4	1142	1151	+	16.7692	2.6e-06	0.0269	agcggcggcg
MA2013.2	ERF115	ClHDZ10	1484	1494	-	15.7419	2.6e-06	0.0339	TCGCCGCCGGC
MA1402.1	BPC6	ClHDZ31	1822	1842	+	8.5	2.61e-06	0.00979	ttgctaccccctctctctctc
MA1228.2	ERF091	ClHDZ21	1421	1433	-	16	2.61e-06	0.0412	GCGGCGGCTGGGG
MA1279.2	DOF1.5	ClHDZ14	78	93	+	15.1212	2.63e-06	0.0591	gaaagaaaaaggaata
MA1416.1	RAMOSA1	ClHDZ30	1411	1424	+	14.4714	2.64e-06	0.0119	gatggagagagagt
MA1753.2	ERF057	ClHDZ38	1805	1818	-	15.6393	2.66e-06	0.026	CCTCCTCCTCCGCC
MA1402.1	BPC6	ClHDZ22	271	291	+	8.42105	2.68e-06	0.00982	ataattgtctttctttctctt
MA1758.2	HSFA1E	ClHDZ11	1511	1524	-	15.3279	2.68e-06	0.294	AGAACGTTCTGGAG
MA1784.1	NAC011	ClHDZ34	12	32	-	15.082	2.68e-06	0.425	GTTGCTTGCATTGCATGCCAC
MA2022.2	LOB	ClHDZ29	1860	1872	-	15.4242	2.69e-06	0.0248	CTGCCGCTGCCGC
MA2022.2	LOB	ClHDZ29	1866	1878	-	15.4242	2.69e-06	0.0248	CTGCCGCTGCCGC
MA2022.2	LOB	ClHDZ21	1881	1893	-	15.4242	2.69e-06	0.0248	CTGCCGCTGCCGC
MA0001.3	AGL3	ClHDZ34	784	793	-	14.5122	2.69e-06	0.158	CCAAATATAG
MA0001.3	AGL3	ClHDZ31	1139	1148	+	14.5122	2.69e-06	0.158	ccaaatatag
MA1400.2	AT1G19000	ClHDZ10	1428	1440	-	15.7576	2.69e-06	0.426	TTTTGGATAATGT
MA1743.2	BZIP2	ClHDZ13	1505	1517	-	15.7869	2.7e-06	0.254	AGCCCACGTGGCA
MA1244.2	ABR1	ClHDZ4	1143	1154	+	15.7121	2.71e-06	0.0428	gcggcggcgccg
MA1330.2	ZHD6	ClHDZ31	1200	1211	-	14.6716	2.71e-06	0.107	AATAATAATTAA
MA1404.1	BPC1	ClHDZ27	1011	1034	-	8.78788	2.72e-06	0.00923	TAAAGAAAGAGGGGGAAATAGAGA
MA1257.2	ERF9	ClHDZ28	1632	1650	-	15.3788	2.72e-06	0.0281	AGTGGAGGTGGAGGTGGAG
MA1698.2	ARF7	ClHDZ16	119	127	-	16.252	2.72e-06	0.195	GCCGACAAG
MA0968.3	BZIP68	ClHDZ13	1505	1514	+	15.9697	2.72e-06	0.364	tgccacgtgg
MA2014.2	BAM8	ClHDZ31	919	927	+	16.4607	2.72e-06	0.431	cacacgtgc
MA1833.2	Zm00001d049364	ClHDZ29	1859	1869	-	15.669	2.74e-06	0.0382	CCGCTGCCGCC
MA1266.2	RAP2-11	ClHDZ39	91	101	-	15.2727	2.74e-06	0.0387	CCGCGGCCGGC
MA2398.1	AS2	ClHDZ4	1014	1031	-	15.4098	2.75e-06	0.0542	CGACGGATTCGGCGGCGT
MA1403.1	BPC5	ClHDZ38	1948	1977	-	-28.7805	2.76e-06	0.0141	GAAGTGGGGGAGAGAGCGAGGGTTTTAAAG
MA1281.2	DOF5.1	ClHDZ12	1026	1044	-	15.4848	2.76e-06	0.0324	AAAAAGAGAAGAAGATGAG
MA1281.2	DOF5.1	ClHDZ14	1287	1305	-	15.4848	2.76e-06	0.0324	AAAAAGAGAAGAAGATGAG
MA0994.3	ERF8	ClHDZ15	575	585	+	15.8333	2.76e-06	0.0396	gggcggcggcg
MA0994.3	ERF8	ClHDZ6	578	588	+	15.8333	2.76e-06	0.0396	gggcggcggcg
MA0994.3	ERF8	ClHDZ21	1431	1441	-	15.8333	2.76e-06	0.0396	GGGCGGCGGCG
MA1318.2	WRKY27	ClHDZ40	152	162	+	16.0909	2.76e-06	0.146	tgttgactttt
MA1318.2	WRKY27	ClHDZ13	1042	1052	+	16.0909	2.76e-06	0.146	tgttgactttt
MA1318.2	WRKY27	ClHDZ1	1633	1643	-	16.0909	2.76e-06	0.146	TGTTGACTTTT
MA1026.3	ATHB-15	ClHDZ22	418	430	+	15.9254	2.76e-06	0.216	attgtaatcatta
MA1666.3	HSFB2B	ClHDZ15	733	743	+	15.7615	2.77e-06	0.221	ggaaggttctc
MA1666.3	HSFB2B	ClHDZ6	736	746	+	15.7615	2.77e-06	0.221	ggaaggttctc
MA1278.2	DOF3.4	ClHDZ24	636	652	-	14.8788	2.78e-06	0.0358	CTATTTTTCATCTTTTT
MA1402.1	BPC6	ClHDZ28	1385	1405	+	8.28947	2.8e-06	0.01	ccccggccctctctctctcct
MA1747.2	DOF4.3	ClHDZ39	1809	1821	+	16.623	2.8e-06	0.147	aaaagcggctttg
MA2022.2	LOB	ClHDZ4	1987	1999	+	15.3636	2.82e-06	0.0248	ccactgccgccgc
MA2104.1	IDD11	ClHDZ27	734	745	-	15.8197	2.82e-06	0.148	ATAAAGACAAAA
MA1000.3	ERF105	ClHDZ20	643	652	-	16.0909	2.83e-06	0.0394	GCGGCGGCGA
MA1240.2	ERF077	ClHDZ39	347	356	+	15.5909	2.83e-06	0.0408	cctccgccgc
MA1240.2	ERF077	ClHDZ27	1914	1923	-	15.5909	2.83e-06	0.0408	CCTCCGCCGC
MA1384.1	PHL7	ClHDZ5	1367	1379	+	15.7121	2.83e-06	0.449	aaaagcatattcg
MA0940.1	AP1	ClHDZ24	1753	1765	+	14.9048	2.84e-06	0.168	acaaaaggggaaa
MA1817.2	Zm00001d020267	ClHDZ21	253	262	+	15.097	2.86e-06	0.0334	cgccgccggc
MA1817.2	Zm00001d020267	ClHDZ10	1484	1493	-	15.097	2.86e-06	0.0334	CGCCGCCGGC
MA2423.1	OsbZIP69	ClHDZ13	1505	1516	-	15.4388	2.86e-06	0.26	GCCCACGTGGCA
MA1221.1	RAP2-6	ClHDZ22	1080	1094	-	15.5758	2.87e-06	0.0321	GCGCGGCGGCGGTGG
MA1379.1	SOL1	ClHDZ22	344	358	+	15.7463	2.88e-06	0.0449	tttataattttaaat
MA1402.1	BPC6	ClHDZ30	1417	1437	-	8.19737	2.89e-06	0.0101	CTATTTTTTTTTCACTCTCTC
MA1267.2	DOF5.8	ClHDZ13	515	533	-	15.3485	2.89e-06	0.0395	CATTGCATTTCTACTTTTT
MA1281.2	DOF5.1	ClHDZ31	420	438	+	15.4242	2.9e-06	0.0324	aaaaagaaaaaaccaggga
MA1378.1	AIL6	ClHDZ38	1650	1664	+	15	2.9e-06	0.134	tctcgggaaacgaga
MA0571.2	ANT	ClHDZ19	371	386	-	15.1348	2.9e-06	0.254	ACTCAATTCCCAATGT
MA0555.2	SVP	ClHDZ24	1661	1676	+	15.439	2.9e-06	0.268	atgccaaaaaaagaac
MA1246.2	LEP	ClHDZ20	644	653	+	15.8939	2.91e-06	0.0353	cgccgccgca
MA1247.2	ERF087	ClHDZ22	1081	1090	-	16.1364	2.91e-06	0.0354	GGCGGCGGTG
MA1769.2	MYB39	ClHDZ3	1296	1307	-	15.4098	2.91e-06	0.457	TTCACCTACTAT
MA1266.2	RAP2-11	ClHDZ1	903	913	+	15.1667	2.93e-06	0.0387	ccgtcgccgcc
MA1416.1	RAMOSA1	ClHDZ30	1413	1426	+	14.2571	2.94e-06	0.0128	tggagagagagtga
MA1818.1	Zm00001d052229	ClHDZ22	1081	1090	+	15.8077	2.94e-06	0.0302	caccgccgcc
MA1832.2	Zm00001d002364	ClHDZ4	1142	1151	-	15.9592	2.94e-06	0.0303	CGCCGCCGCT
MA1256.2	RAP2-12	ClHDZ4	1142	1152	+	15.7424	2.94e-06	0.0413	agcggcggcgc
MA1250.2	DREB2D	ClHDZ32	1888	1901	+	15.5606	2.94e-06	0.0508	atccctccaccgcc
MA1161.1	TSO1	ClHDZ32	315	329	-	15.7639	2.95e-06	0.0354	TTTTTAAAATTTTAA
MA1157.2	NUC	ClHDZ3	1617	1628	+	15.8182	2.95e-06	0.179	ttttgtcttatt
MA1274.1	DOF3.6	ClHDZ36	1846	1866	-	15.3182	2.96e-06	0.0186	TTCATTTTTTTTTATTTCTAT
MA2022.2	LOB	ClHDZ4	1192	1204	-	15.3131	2.96e-06	0.0248	CCGCCGCCGATGC
MA1257.2	ERF9	ClHDZ38	1805	1823	+	15.2424	2.96e-06	0.0281	ggcggaggaggaggaggtg
MA1278.2	DOF3.4	ClHDZ27	373	389	-	14.8182	2.96e-06	0.0358	TTTTCCTTTTTCTTTTA
MA1281.2	DOF5.1	ClHDZ24	636	654	+	15.3939	2.97e-06	0.0324	aaaaagatgaaaaatagac
MA1205.1	AGL6	ClHDZ24	1661	1679	+	15.1212	2.98e-06	0.268	atgccaaaaaaagaacaaa
MA1162.1	TCX2	ClHDZ32	323	337	+	15.7463	2.99e-06	0.0493	ttaaaaaattcaaat
MA1304.2	WRKY59	ClHDZ40	153	162	-	15.3289	2.99e-06	0.159	AAAAGTCAAC
MA1304.2	WRKY59	ClHDZ13	1043	1052	-	15.3289	2.99e-06	0.159	AAAAGTCAAC
MA1304.2	WRKY59	ClHDZ1	1633	1642	+	15.3289	2.99e-06	0.159	aaaagtcaac
MA1267.2	DOF5.8	ClHDZ4	103	121	-	15.303	3e-06	0.0395	CTTTCCGTTTTTCCTTTTG
MA1267.2	DOF5.8	ClHDZ13	507	525	-	15.303	3e-06	0.0395	TTCTACTTTTTTTCCTTTT
MA1244.2	ABR1	ClHDZ22	1081	1092	-	15.5303	3e-06	0.0431	GCGGCGGCGGTG
MA2022.2	LOB	ClHDZ27	1911	1923	-	15.2929	3.01e-06	0.0248	CCTCCGCCGCAAT
MA1380.1	TCX6	ClHDZ22	351	365	+	15.7612	3.01e-06	0.0389	ttttaaatatattat
MA1820.2	Zm00001d024324	ClHDZ21	253	261	+	13.9394	3.01e-06	0.0419	cgccgccgg
MA1820.2	Zm00001d024324	ClHDZ10	1485	1493	-	13.9394	3.01e-06	0.0419	CGCCGCCGG
MA1430.2	TB1	ClHDZ21	1095	1103	+	16.6393	3.01e-06	0.215	ggccccccc
MA2422.1	OsbZIP42	ClHDZ6	1470	1479	-	15.8699	3.01e-06	0.24	CGACACGTCA
MA2422.1	OsbZIP42	ClHDZ15	1471	1480	-	15.8699	3.01e-06	0.24	CGACACGTCA
MA2013.2	ERF115	ClHDZ22	1080	1090	+	15.3387	3.02e-06	0.0364	ccaccgccgcc
MA1226.2	DREB2G	ClHDZ28	1634	1647	-	15.5455	3.02e-06	0.044	GGAGGTGGAGGTGG
MA0556.2	AP3	ClHDZ11	1177	1189	+	15.3286	3.03e-06	0.425	ccaaaaggggtaa
MA1290.1	TCP17	ClHDZ7	1734	1744	-	15.3684	3.04e-06	0.191	GTGGGCCCCGC
MA1660.2	NAC013	ClHDZ36	1436	1454	-	14.8689	3.04e-06	0.476	TTACGTTTTCTGCAAGAAT
MA1225.1	ERF5	ClHDZ39	1378	1392	-	15.2879	3.05e-06	0.0347	CCGTCACCGGCGCCA
MA1225.1	ERF5	ClHDZ39	344	358	+	15.2727	3.07e-06	0.0347	acgcctccgccgcat
MA1267.2	DOF5.8	ClHDZ40	912	930	-	15.2727	3.07e-06	0.0395	ATTTGTATTTTATCTTTTT
MA1267.2	DOF5.8	ClHDZ3	1855	1873	-	15.2727	3.07e-06	0.0395	ATTTTCTTTTCCTCTTTAT
MA1402.1	BPC6	ClHDZ19	846	866	+	8	3.09e-06	0.0106	gtgctcctctctctctctttt
MA1252.2	ERF086	ClHDZ1	252	261	-	15.8939	3.09e-06	0.0409	TCTCCGCCGC
MA1001.4	ERF076	ClHDZ35	1153	1162	+	15.6837	3.09e-06	0.0486	acgccgccac
MA1257.2	ERF9	ClHDZ39	1379	1397	+	15.1667	3.11e-06	0.0281	ggcgccggtgacggcgacc
MA1288.2	TCP22	ClHDZ35	1330	1340	+	16.0152	3.11e-06	0.123	gtgggacccaa
MA1256.2	RAP2-12	ClHDZ5	612	622	-	15.6667	3.12e-06	0.0413	GACGGCGGCGC
MA1256.2	RAP2-12	ClHDZ12	1167	1177	+	15.6667	3.12e-06	0.0413	gacggcggcgc
MA1256.2	RAP2-12	ClHDZ14	1427	1437	+	15.6667	3.12e-06	0.0413	gacggcggcgc
MA1274.1	DOF3.6	ClHDZ11	1550	1570	+	15.2424	3.14e-06	0.0186	tcctctttttttttctttggt
MA1262.2	ERF2	ClHDZ29	1857	1869	-	15.5758	3.14e-06	0.0415	CCGCTGCCGCCGT
MA1831.2	Zm00001d031796	ClHDZ38	943	952	-	15.2766	3.15e-06	0.069	AACGGCGACG
MA1831.2	Zm00001d031796	ClHDZ28	1010	1019	+	15.2766	3.15e-06	0.069	aacggcgacg
MA1242.1	DREB2F	ClHDZ1	251	261	-	15.7727	3.16e-06	0.0453	TCTCCGCCGCC
MA1162.1	TCX2	ClHDZ20	117	131	+	15.6567	3.16e-06	0.0493	ttctcaaatttgaat
MA1754.2	ERF073	ClHDZ27	1912	1922	-	15.6721	3.19e-06	0.0473	CTCCGCCGCAA
MA2408.1	BAD1	ClHDZ23	1289	1300	+	15.5204	3.19e-06	0.0585	ccgcgcgcccgc
MA1226.2	DREB2G	ClHDZ21	1430	1443	-	15.4697	3.2e-06	0.044	CGGGGCGGCGGCGG
MA1403.1	BPC5	ClHDZ25	642	671	-	-29.5488	3.21e-06	0.0158	AAAAAAAGGGAAAGAAAGAAAGGGAGAAGA
MA1274.1	DOF3.6	ClHDZ25	650	670	+	15.2121	3.22e-06	0.0186	ctttctttctttccctttttt
MA1287.2	TCP21	ClHDZ35	1330	1340	+	15.7727	3.23e-06	0.129	gtgggacccaa
MA1000.3	ERF105	ClHDZ5	612	621	-	15.8485	3.25e-06	0.0394	ACGGCGGCGC
MA1000.3	ERF105	ClHDZ12	1168	1177	+	15.8485	3.25e-06	0.0394	acggcggcgc
MA1000.3	ERF105	ClHDZ14	1428	1437	+	15.8485	3.25e-06	0.0394	acggcggcgc
MA1404.1	BPC1	ClHDZ27	1013	1036	-	8.28788	3.27e-06	0.0109	ACTAAAGAAAGAGGGGGAAATAGA
MA1380.1	TCX6	ClHDZ18	454	468	-	15.6418	3.27e-06	0.039	TTTTAAATTTCAAAA
MA1754.2	ERF073	ClHDZ5	610	620	+	15.5902	3.28e-06	0.0473	cagcgccgccg
MA1772.2	MYB43	ClHDZ3	1296	1307	-	15.4098	3.28e-06	0.522	TTCACCTACTAT
MA1403.1	BPC5	ClHDZ33	1380	1409	-	-29.6707	3.29e-06	0.0158	GGAGAAGAGAGGAGAGAGAGAGAAAAAAAA
MA1257.2	ERF9	ClHDZ28	956	974	+	15.0758	3.29e-06	0.0281	gacgacgccgacggtggtg
MA1239.2	ERF104	ClHDZ29	1857	1872	-	15.4091	3.3e-06	0.0371	CTGCCGCTGCCGCCGT
MA1059.3	SPL5	ClHDZ25	291	299	+	16.2273	3.31e-06	0.527	tgtacggac
MA1251.2	RAP2-9	ClHDZ38	171	179	+	16.3485	3.31e-06	0.527	caccgacaa
MA1340.2	BZIP3	ClHDZ13	1505	1517	-	15.5303	3.32e-06	0.35	AGCCCACGTGGCA
MA0976.3	CRF4	ClHDZ20	1026	1035	+	15.5102	3.34e-06	0.0477	ccgccgcctc
MA1245.3	ERF112	ClHDZ1	250	258	-	16.1098	3.34e-06	0.0544	CCGCCGCCA
MA1005.3	ERF082	ClHDZ1	250	258	-	16.2586	3.34e-06	0.0578	CCGCCGCCA
MA1743.2	BZIP2	ClHDZ1	476	488	-	15.4426	3.34e-06	0.254	TGCATACGTGGCA
MA1404.1	BPC1	ClHDZ22	280	303	-	8.22727	3.35e-06	0.0109	AGGAAAGAACGTAAGAGAAAGAAA
MA1818.1	Zm00001d052229	ClHDZ21	1425	1434	+	15.6346	3.35e-06	0.0323	agccgccgcc
MA1832.2	Zm00001d002364	ClHDZ20	644	653	+	15.898	3.35e-06	0.0324	cgccgccgca
MA1161.1	TSO1	ClHDZ22	343	357	+	15.5694	3.35e-06	0.0373	atttataattttaaa
MA1267.2	DOF5.8	ClHDZ31	1475	1493	-	15.1667	3.35e-06	0.0397	TTTTTCTCTTGAACTTTTG
MA1226.2	DREB2G	ClHDZ7	1862	1875	-	15.4091	3.35e-06	0.044	CGCGGAGGCGGTGC
MA0559.1	PI	ClHDZ9	1786	1799	+	15.2273	3.35e-06	0.0887	tcaaaaaaagaaaa
MA1833.2	Zm00001d049364	ClHDZ1	903	913	+	15.3873	3.38e-06	0.0409	ccgtcgccgcc
MA1378.1	AIL6	ClHDZ26	1624	1638	+	14.8333	3.38e-06	0.134	cctcgataagcgaga
MA1306.2	WRKY11	ClHDZ40	152	162	+	15.8939	3.38e-06	0.179	tgttgactttt
MA1306.2	WRKY11	ClHDZ13	1042	1052	+	15.8939	3.38e-06	0.179	tgttgactttt
MA1306.2	WRKY11	ClHDZ1	1633	1643	-	15.8939	3.38e-06	0.179	TGTTGACTTTT
MA1353.2	AT1G72740	ClHDZ15	440	450	-	16.1212	3.38e-06	0.238	TTTTAGGGTTT
MA1353.2	AT1G72740	ClHDZ6	444	454	-	16.1212	3.38e-06	0.238	TTTTAGGGTTT
MA1257.2	ERF9	ClHDZ28	1629	1647	-	15.0303	3.39e-06	0.0281	GGAGGTGGAGGTGGAGGAG
MA1157.2	NUC	ClHDZ27	734	745	+	15.6515	3.39e-06	0.179	ttttgtctttat
MA1373.1	GAF1	ClHDZ5	1023	1037	+	14.9146	3.4e-06	0.135	aacaagaagaaaaaa
MA0555.2	SVP	ClHDZ24	301	316	-	15.2073	3.41e-06	0.268	AAACGAAAAAAGGAAA
MA2416.1	EREB29	ClHDZ22	1082	1091	+	15.5203	3.42e-06	0.0406	accgccgccg
MA1001.4	ERF076	ClHDZ4	1143	1152	-	15.6735	3.43e-06	0.049	GCGCCGCCGC
MA0559.1	PI	ClHDZ23	271	284	+	15.197	3.44e-06	0.0887	aaaaaaaaagaaaa
MA0559.1	PI	ClHDZ19	1326	1339	+	15.197	3.44e-06	0.0887	aaaaaaaaagaaaa
MA1403.1	BPC5	ClHDZ36	1882	1911	-	-29.8902	3.45e-06	0.016	GTAATTGCTAGCAGAGAGAGAGAGAGAGAG
MA1277.2	DOF1.7	ClHDZ31	420	430	+	14.1515	3.45e-06	0.0905	aaaaagaaaaa
MA1277.2	DOF1.7	ClHDZ19	1330	1340	+	14.1515	3.45e-06	0.0905	aaaaagaaaaa
MA1277.2	DOF1.7	ClHDZ3	1813	1823	+	14.1515	3.45e-06	0.0905	aaaaagaaaaa
MA2417.1	EREB71	ClHDZ7	1863	1872	+	14.9273	3.45e-06	0.268	caccgcctcc
MA0994.3	ERF8	ClHDZ22	1081	1091	-	15.3788	3.46e-06	0.0448	CGGCGGCGGTG
MA1268.2	CDF5	ClHDZ11	34	54	+	15.1212	3.47e-06	0.0269	tgttcttttttcctctcattt
MA1833.2	Zm00001d049364	ClHDZ20	1023	1033	+	15.338	3.47e-06	0.0409	cacccgccgcc
MA1774.2	MYB60	ClHDZ16	24	33	+	15.3934	3.47e-06	0.276	tcaaccacct
MA1278.2	DOF3.4	ClHDZ3	1855	1871	-	14.6667	3.48e-06	0.0391	TTTCTTTTCCTCTTTAT
MA1379.1	SOL1	ClHDZ20	226	240	-	15.4627	3.48e-06	0.0493	TAAACAAATTTAAAT
MA1225.1	ERF5	ClHDZ28	1628	1642	+	15.0758	3.49e-06	0.0368	cctcctccacctcca
MA1222.1	ERF014	ClHDZ38	1804	1818	-	15.4091	3.49e-06	0.113	CCTCCTCCTCCGCCT
MA1242.1	DREB2F	ClHDZ21	1424	1434	+	15.6818	3.5e-06	0.0461	cagccgccgcc
MA1222.1	ERF014	ClHDZ21	1421	1435	+	15.3939	3.52e-06	0.113	ccccagccgccgccg
MA1274.1	DOF3.6	ClHDZ32	1229	1249	-	15.0909	3.53e-06	0.0194	TTCCCTTTTACCTTTTCATTT
MA1377.2	PLT1	ClHDZ7	162	177	-	15.1842	3.53e-06	0.232	TTCTCGCTTCCCGAGA
MA1194.2	AT3G10580	ClHDZ29	1031	1044	+	15.1316	3.54e-06	0.549	aataagataaggtc
MA1354.1	AT4G12670	ClHDZ18	896	924	-	-3.68539	3.55e-06	0.315	CTAAACTCGTAAATCAACTGTTTAAGTCC
MA0548.3	AGL15	ClHDZ24	1750	1765	-	15.1212	3.57e-06	0.559	TTTCCCCTTTTGTAAA
MA1199.1	AGL16	ClHDZ24	1751	1765	-	15.3788	3.58e-06	0.514	TTTCCCCTTTTGTAA
MA1250.2	DREB2D	ClHDZ22	1080	1093	+	15.2879	3.59e-06	0.0508	ccaccgccgccgcg
MA0123.1	abi4	ClHDZ39	1618	1627	+	14.0112	3.59e-06	0.0714	cggcgcctcc
MA1328.1	ZHD9	ClHDZ9	1304	1318	+	15.0299	3.59e-06	0.156	aaaaataattaatta
MA0549.2	BZR2	ClHDZ31	918	927	-	15.3049	3.59e-06	0.518	GCACGTGTGC
MA1403.1	BPC5	ClHDZ3	1899	1928	-	-30.0976	3.6e-06	0.0163	GGGTAGATATAGAGAAAGACACATACGGAA
MA1344.2	BZIP28	ClHDZ23	820	829	+	15.3788	3.6e-06	0.305	tgacgtggct
MA1274.1	DOF3.6	ClHDZ34	570	590	+	15.0606	3.61e-06	0.0194	gacacttttatttattttttt
MA1269.2	DOF4.5	ClHDZ19	287	299	+	14.8182	3.61e-06	0.241	caaaagcaacttt
MA1290.1	TCP17	ClHDZ19	1837	1847	+	15.0921	3.62e-06	0.191	gtcgtccccac
MA2022.2	LOB	ClHDZ1	900	912	+	15.0101	3.66e-06	0.0274	cagccgtcgccgc
MA1000.3	ERF105	ClHDZ20	1026	1035	-	15.7727	3.66e-06	0.0413	GAGGCGGCGG
MA2079.1	PK19717.1	ClHDZ7	1282	1290	+	15.7742	3.66e-06	0.115	gggccccac
MA2079.1	PK19717.1	ClHDZ7	1280	1288	-	15.7742	3.66e-06	0.115	GGGGCCCAC
MA2079.1	PK19717.1	ClHDZ7	1736	1744	+	15.7742	3.66e-06	0.115	ggggcccac
MA2079.1	PK19717.1	ClHDZ1	1732	1740	-	15.7742	3.66e-06	0.115	GGGCCCCAC
MA2079.1	PK19717.1	ClHDZ7	1766	1774	-	15.7742	3.66e-06	0.115	GGGGCCCAC
MA2377.1	cassava45561.m1	ClHDZ7	1282	1290	+	15.6067	3.66e-06	0.117	gggccccac
MA2377.1	cassava45561.m1	ClHDZ1	1732	1740	-	15.6067	3.66e-06	0.117	GGGCCCCAC
MA0994.3	ERF8	ClHDZ39	662	672	-	15.303	3.69e-06	0.0448	AAACGGCGGCG
MA0571.2	ANT	ClHDZ33	1165	1180	-	14.6404	3.71e-06	0.254	ACACGGTCTCCAAAGT
MA0578.1	SPL8	ClHDZ30	1673	1688	-	14.3483	3.71e-06	0.262	TTCTTTGTACTCTTTT
MA1403.1	BPC5	ClHDZ19	830	859	-	-30.2683	3.73e-06	0.0164	AGAGAGAGGAGCACAGAGATGGAGCAACAA
MA1758.2	HSFA1E	ClHDZ25	228	241	-	14.8525	3.73e-06	0.294	AGAAGAAACTAGAA
MA1416.1	RAMOSA1	ClHDZ28	1394	1407	-	13.7857	3.74e-06	0.0149	TGAGGAGAGAGAGA
MA1246.2	LEP	ClHDZ4	1145	1154	-	15.2576	3.75e-06	0.0419	CGGCGCCGCC
MA1247.2	ERF087	ClHDZ4	1145	1154	+	15.3788	3.75e-06	0.0424	ggcggcgccg
MA1244.2	ABR1	ClHDZ1	249	260	+	15.197	3.75e-06	0.0468	ctggcggcggag
MA1416.1	RAMOSA1	ClHDZ40	260	273	-	13.7714	3.76e-06	0.0149	AAAGGAGAGAGAAA
MA1268.2	CDF5	ClHDZ25	660	680	+	15.0152	3.76e-06	0.0277	ttcccttttttttattgtatg
MA1065.3	TCP20	ClHDZ7	1734	1744	-	15.4426	3.76e-06	0.134	GTGGGCCCCGC
MA0589.2	WRKY1	ClHDZ37	1764	1773	+	15.5618	3.76e-06	0.599	ttgaccgagg
MA1266.2	RAP2-11	ClHDZ1	251	261	-	15	3.77e-06	0.046	TCTCCGCCGCC
MA1338.3	DPBF3	ClHDZ39	1710	1720	-	15.5366	3.8e-06	0.187	CGACACGTGGC
MA2022.2	LOB	ClHDZ39	347	359	+	14.9394	3.82e-06	0.0274	cctccgccgcatt
MA1830.2	Zm00001d015407	ClHDZ27	869	884	-	14.872	3.82e-06	0.428	AAAGAATTTTCTATGT
MA1278.2	DOF3.4	ClHDZ16	872	888	+	14.5758	3.83e-06	0.0401	tttttttctgacttttg
MA1189.2	AT5G61620	ClHDZ16	574	587	+	15.0758	3.83e-06	0.301	aattggataaattt
MA1821.2	Zm00001d020595	ClHDZ21	1425	1434	-	16.3077	3.84e-06	0.0373	GGCGGCGGCT
MA0976.3	CRF4	ClHDZ35	1153	1162	+	15.4694	3.84e-06	0.0503	acgccgccac
MA1416.1	RAMOSA1	ClHDZ31	1866	1879	-	13.7	3.85e-06	0.0149	GGAGGAGAGAGAGC
MA2022.2	LOB	ClHDZ20	643	655	+	14.9293	3.85e-06	0.0274	tcgccgccgcaat
MA1244.2	ABR1	ClHDZ39	1302	1313	-	15.1818	3.85e-06	0.0468	GTTGCGGCGGCC
MA1768.2	MYB30	ClHDZ9	1220	1231	+	14.623	3.85e-06	0.152	ccaacaaccaac
MA1404.1	BPC1	ClHDZ27	1009	1032	-	7.81818	3.9e-06	0.0123	AAGAAAGAGGGGGAAATAGAGATT
MA1252.2	ERF086	ClHDZ22	1080	1089	+	15.7273	3.91e-06	0.0444	ccaccgccgc
MA1252.2	ERF086	ClHDZ20	1926	1935	+	15.7273	3.91e-06	0.0444	ccaccgccgc
MA2423.1	OsbZIP69	ClHDZ14	217	228	+	14.7143	3.91e-06	0.26	tccgacgtggcg
MA1402.1	BPC6	ClHDZ30	1407	1427	-	7.30263	3.92e-06	0.0131	TTCACTCTCTCTCCATCACGT
MA0123.1	abi4	ClHDZ15	576	585	-	13.8876	3.93e-06	0.0714	CGCCGCCGCC
MA0123.1	abi4	ClHDZ15	579	588	-	13.8876	3.93e-06	0.0714	CGCCGCCGCC
MA0123.1	abi4	ClHDZ6	579	588	-	13.8876	3.93e-06	0.0714	CGCCGCCGCC
MA0123.1	abi4	ClHDZ6	582	591	-	13.8876	3.93e-06	0.0714	CGCCGCCGCC
MA0123.1	abi4	ClHDZ21	1428	1437	+	13.8876	3.93e-06	0.0714	cgccgccgcc
MA0123.1	abi4	ClHDZ21	1431	1440	+	13.8876	3.93e-06	0.0714	cgccgccgcc
MA1222.1	ERF014	ClHDZ5	609	623	+	15.2273	3.93e-06	0.113	ccagcgccgccgtcg
MA1221.1	RAP2-6	ClHDZ39	1298	1312	-	15.1061	3.95e-06	0.0412	TTGCGGCGGCCGGGG
MA1379.1	SOL1	ClHDZ36	1197	1211	-	15.2687	3.96e-06	0.0508	TTTATATATTTAAAT
MA2425.1	SPL11A	ClHDZ12	466	477	-	15.0323	3.96e-06	0.315	CCAGTACTACTG
MA2425.1	SPL11A	ClHDZ14	735	746	-	15.0323	3.96e-06	0.315	CCAGTACTACTG
MA2013.2	ERF115	ClHDZ20	966	976	-	14.9194	3.98e-06	0.0433	TTGCCGCCGCA
MA0097.1	bZIP911	ClHDZ7	1457	1468	-	12.1685	3.99e-06	0.634	GGTGACGTCGCA
MA1354.1	AT4G12670	ClHDZ18	581	609	+	-4.14607	4e-06	0.315	ccaaaaatttaattttaaattttaaaatc
MA1335.1	TGA4	ClHDZ10	3	13	+	15.2879	4e-06	0.316	tgacatcatca
MA1225.1	ERF5	ClHDZ39	1614	1628	+	14.8636	4.01e-06	0.0396	ccgtcggcgcctccg
MA1268.2	CDF5	ClHDZ40	311	331	+	14.9242	4.02e-06	0.0283	gtttcttttttttttggttgt
MA1380.1	TCX6	ClHDZ22	344	358	-	15.3284	4.02e-06	0.0424	ATTTAAAATTATAAA
MA1810.2	GLYMA-08G357600	ClHDZ29	13	21	+	16.122	4.03e-06	0.0377	atgcatgca
MA1810.2	GLYMA-08G357600	ClHDZ16	151	159	+	16.122	4.03e-06	0.0377	atgcatgca
MA1810.2	GLYMA-08G357600	ClHDZ16	152	160	-	16.122	4.03e-06	0.0377	ATGCATGCA
MA1810.2	GLYMA-08G357600	ClHDZ29	242	250	+	16.122	4.03e-06	0.0377	atgcatgca
MA1810.2	GLYMA-08G357600	ClHDZ31	290	298	+	16.122	4.03e-06	0.0377	atgcatgca
MA1810.2	GLYMA-08G357600	ClHDZ7	377	385	+	16.122	4.03e-06	0.0377	atgcatgca
MA1810.2	GLYMA-08G357600	ClHDZ1	670	678	-	16.122	4.03e-06	0.0377	ATGCATGCA
MA1810.2	GLYMA-08G357600	ClHDZ24	713	721	+	16.122	4.03e-06	0.0377	atgcatgca
MA1810.2	GLYMA-08G357600	ClHDZ1	765	773	+	16.122	4.03e-06	0.0377	atgcatgca
MA1810.2	GLYMA-08G357600	ClHDZ1	762	770	-	16.122	4.03e-06	0.0377	ATGCATGCA
MA1810.2	GLYMA-08G357600	ClHDZ1	766	774	-	16.122	4.03e-06	0.0377	ATGCATGCA
MA1810.2	GLYMA-08G357600	ClHDZ16	1095	1103	+	16.122	4.03e-06	0.0377	atgcatgca
MA1810.2	GLYMA-08G357600	ClHDZ16	1096	1104	-	16.122	4.03e-06	0.0377	ATGCATGCA
MA1810.2	GLYMA-08G357600	ClHDZ16	1142	1150	+	16.122	4.03e-06	0.0377	atgcatgca
MA1810.2	GLYMA-08G357600	ClHDZ16	1146	1154	+	16.122	4.03e-06	0.0377	atgcatgca
MA1810.2	GLYMA-08G357600	ClHDZ16	1143	1151	-	16.122	4.03e-06	0.0377	ATGCATGCA
MA1810.2	GLYMA-08G357600	ClHDZ11	1224	1232	-	16.122	4.03e-06	0.0377	ATGCATGCA
MA1267.2	DOF5.8	ClHDZ26	1568	1586	+	14.9394	4.03e-06	0.0419	tttatatttagtacttttt
MA1688.2	ARF16	ClHDZ32	205	214	+	14.2937	4.03e-06	0.317	gaagacaaga
MA1787.2	NAC047	ClHDZ25	266	275	+	13.7541	4.03e-06	0.317	acacgtatct
MA2409.1	ZmbZIP25	ClHDZ35	1292	1301	-	14.813	4.03e-06	0.528	GCTGACATCA
MA2412.1	ZmbZIP72	ClHDZ35	1292	1301	-	14.9512	4.03e-06	0.561	GCTGACATCA
MA1323.2	GATA19	ClHDZ16	413	421	+	14.8026	4.03e-06	0.585	gatcggatt
MA0001.3	AGL3	ClHDZ12	745	754	+	14.2073	4.04e-06	0.158	ccatttatag
MA0001.3	AGL3	ClHDZ14	1009	1018	+	14.2073	4.04e-06	0.158	ccatttatag
MA1274.1	DOF3.6	ClHDZ10	984	1004	-	14.9091	4.05e-06	0.021	GATTCTTTTTTTTGTCTTTCT
MA1370.2	IDD5	ClHDZ19	513	526	+	14.8816	4.05e-06	0.24	atttgtctgtttgt
MA2418.1	IG1	ClHDZ1	250	258	-	15.4959	4.06e-06	0.09	CCGCCGCCA
MA1363.1	LRL2	ClHDZ4	1890	1904	+	15.191	4.06e-06	0.128	agtgggcgccacgtg
MA0992.3	ERF4	ClHDZ1	250	258	-	16.1639	4.06e-06	0.168	CCGCCGCCA
MA1263.2	ERF055	ClHDZ40	424	432	+	14.9545	4.06e-06	0.214	gggcggtgg
MA1263.2	ERF055	ClHDZ22	1284	1292	-	14.9545	4.06e-06	0.214	GGGCGGTGG
MA1382.2	FAR1	ClHDZ4	158	166	+	16.4394	4.06e-06	0.215	ccacgcgcc
MA2433.1	SPL15D	ClHDZ16	235	244	+	14.7724	4.06e-06	0.492	gcagtactac
MA1404.1	BPC1	ClHDZ6	524	547	+	7.69697	4.07e-06	0.0123	cggagggagagagagggggaccag
MA1267.2	DOF5.8	ClHDZ11	25	43	+	14.9242	4.07e-06	0.0419	cttttcctatgttcttttt
MA1000.3	ERF105	ClHDZ4	1195	1204	+	15.6818	4.07e-06	0.0429	tcggcggcgg
MA1278.2	DOF3.4	ClHDZ8	1937	1953	+	14.5152	4.08e-06	0.0401	gtttttcttttcttttt
MA1282.2	TCP13	ClHDZ5	11	21	+	14.7632	4.08e-06	0.215	gctgggaccac
MA1247.2	ERF087	ClHDZ22	1084	1093	-	15.2879	4.09e-06	0.0431	CGCGGCGGCG
MA1240.2	ERF077	ClHDZ20	1026	1035	+	15.3788	4.09e-06	0.0513	ccgccgcctc
MA1814.2	RIN	ClHDZ32	1195	1204	-	14.568	4.09e-06	0.187	ATATTTTTGG
MA1814.2	RIN	ClHDZ32	1448	1457	-	14.568	4.09e-06	0.187	ATATTTTTGG
MA1404.1	BPC1	ClHDZ33	224	247	+	7.68182	4.1e-06	0.0123	tggtgaaagagagggagaggagag
MA1404.1	BPC1	ClHDZ27	452	475	-	7.68182	4.1e-06	0.0123	GATAGAGAAAGAGGGGAGGCCGGA
MA1281.2	DOF5.1	ClHDZ19	1318	1336	+	14.9848	4.1e-06	0.0416	aaaacgcaaaaaaaaaaga
MA1208.2	GT-2	ClHDZ15	1220	1230	-	14.3788	4.11e-06	0.221	TATTTTACCGT
MA1208.2	GT-2	ClHDZ6	1220	1230	-	14.3788	4.11e-06	0.221	TATTTTACCGT
MA1416.1	RAMOSA1	ClHDZ13	1424	1437	-	13.5429	4.15e-06	0.0149	GAGAGCGAGAGCGA
MA1416.1	RAMOSA1	ClHDZ33	1860	1873	+	13.5429	4.15e-06	0.0149	gagggagggagaga
MA1062.3	TCP15	ClHDZ7	1734	1744	-	15.3367	4.15e-06	0.151	GTGGGCCCCGC
MA1832.2	Zm00001d002364	ClHDZ21	1425	1434	+	15.6939	4.17e-06	0.038	agccgccgcc
MA1373.1	GAF1	ClHDZ13	504	518	+	14.561	4.18e-06	0.135	cagaaaaggaaaaaa
MA1328.1	ZHD9	ClHDZ9	1464	1478	+	14.9104	4.18e-06	0.156	tttattttttaatta
MA2022.2	LOB	ClHDZ39	344	356	+	14.8182	4.19e-06	0.0285	acgcctccgccgc
MA1228.2	ERF091	ClHDZ4	1195	1207	+	15.2121	4.19e-06	0.0542	tcggcggcggccg
MA1268.2	CDF5	ClHDZ11	1550	1570	+	14.8636	4.2e-06	0.0283	tcctctttttttttctttggt
MA1380.1	TCX6	ClHDZ38	549	563	+	15.2537	4.22e-06	0.0424	atttaaatatataat
MA0559.1	PI	ClHDZ29	1928	1941	+	14.9394	4.22e-06	0.0919	acgaaaggggaaag
MA1781.2	MYB94	ClHDZ21	1024	1033	-	15.0984	4.22e-06	0.282	CCAACCACTT
MA1416.1	RAMOSA1	ClHDZ27	256	269	+	13.4857	4.24e-06	0.0149	caatgagagagaga
MA1264.2	ERF095	ClHDZ5	612	624	-	15.0758	4.24e-06	0.0571	ACGACGGCGGCGC
MA1246.2	LEP	ClHDZ39	348	357	+	15.2121	4.25e-06	0.0419	ctccgccgca
MA1246.2	LEP	ClHDZ27	1913	1922	-	15.2121	4.25e-06	0.0419	CTCCGCCGCA
MA1252.2	ERF086	ClHDZ39	266	275	+	15.4242	4.25e-06	0.0451	ccggcgccgc
MA0976.3	CRF4	ClHDZ21	1424	1433	+	15.3571	4.25e-06	0.0514	cagccgccgc
MA1363.1	LRL2	ClHDZ13	1499	1513	+	15.1011	4.25e-06	0.128	cgtcgctgccacgtg
MA1235.1	AIL7	ClHDZ27	1189	1199	+	14.1818	4.25e-06	0.166	cgttttccgag
MA1831.2	Zm00001d031796	ClHDZ23	1226	1235	-	14.9716	4.26e-06	0.0797	TACGGCGACG
MA1205.1	AGL6	ClHDZ31	1265	1283	-	14.4697	4.26e-06	0.268	TTTGCAAAATTGGCAAGAT
MA1196.2	AT5G05790	ClHDZ29	1031	1044	-	14.6364	4.27e-06	0.61	GACCTTATCTTATT
MA1225.1	ERF5	ClHDZ38	1804	1818	-	14.7576	4.28e-06	0.0396	CCTCCTCCTCCGCCT
MA1330.2	ZHD6	ClHDZ9	1414	1425	-	14.3881	4.28e-06	0.136	AAGAGTAATTAA
MA1261.2	ERF122	ClHDZ12	1338	1347	+	14.3816	4.29e-06	0.0814	tgcggcggct
MA1261.2	ERF122	ClHDZ14	1596	1605	+	14.3816	4.29e-06	0.0814	tgcggcggct
MA2013.2	ERF115	ClHDZ4	1145	1155	-	14.8226	4.3e-06	0.0433	TCGGCGCCGCC
MA1250.2	DREB2D	ClHDZ28	1634	1647	+	15.0455	4.3e-06	0.0508	ccacctccacctcc
MA1754.2	ERF073	ClHDZ2	1939	1949	+	15.1967	4.31e-06	0.051	ccccgccgcct
MA1416.1	RAMOSA1	ClHDZ15	525	538	+	13.4429	4.33e-06	0.0149	ggaggagagagggg
MA1001.4	ERF076	ClHDZ21	1424	1433	+	15.1939	4.34e-06	0.0569	cagccgccgc
MA0123.1	abi4	ClHDZ10	1057	1066	-	13.8539	4.34e-06	0.0714	CGGCGCTCCC
MA1757.2	HDG7	ClHDZ34	1180	1189	+	15.3065	4.34e-06	0.308	gcattaaatg
MA1757.2	HDG7	ClHDZ30	1374	1383	-	15.3065	4.34e-06	0.308	GCATTAAATG
MA1396.2	GATA6	ClHDZ38	1001	1010	-	15.0909	4.34e-06	0.454	AGATCTAAAT
MA1687.1	ARF14	ClHDZ13	849	864	-	14.1463	4.35e-06	0.0928	CGTCGGACATGGCGCG
MA1363.1	LRL2	ClHDZ12	28	42	+	15.0449	4.37e-06	0.128	cgtcggctccacgtg
MA1363.1	LRL2	ClHDZ14	295	309	+	15.0449	4.37e-06	0.128	cgtcggctccacgtg
MA1416.1	RAMOSA1	ClHDZ27	1280	1293	-	13.4143	4.38e-06	0.0149	AAACGAGAGAGAGG
MA1239.2	ERF104	ClHDZ39	243	258	+	14.9545	4.42e-06	0.0465	caggcgtcgccgtcac
MA1244.2	ABR1	ClHDZ21	1425	1436	-	15.0606	4.42e-06	0.0484	GCGGCGGCGGCT
MA1341.2	BZIP53	ClHDZ27	638	650	+	14.6515	4.44e-06	0.417	ggctgacgtgacc
MA1281.2	DOF5.1	ClHDZ32	1155	1173	-	14.8788	4.45e-06	0.0416	AAAAAATAAAAATAAAAAA
MA1666.3	HSFB2B	ClHDZ11	456	466	-	15.2294	4.45e-06	0.236	AGAAGATTCTA
MA1403.1	BPC5	ClHDZ22	269	298	-	-31.122	4.46e-06	0.019	AGAACGTAAGAGAAAGAAAGACAATTATAA
MA1279.2	DOF1.5	ClHDZ13	510	525	+	14.6061	4.46e-06	0.0792	aggaaaaaaagtagaa
MA1363.1	LRL2	ClHDZ38	1490	1504	+	15.0112	4.46e-06	0.128	tgtgcgtgtcacgtg
MA1364.2	BHLH72	ClHDZ13	1507	1515	-	15.5263	4.46e-06	0.275	CCCACGTGG
MA1416.1	RAMOSA1	ClHDZ6	530	543	+	13.3571	4.48e-06	0.0149	gagagagaggggga
MA1208.2	GT-2	ClHDZ7	1180	1190	+	14.2121	4.48e-06	0.221	ttttttactgc
MA1818.1	Zm00001d052229	ClHDZ4	1142	1151	-	15.5385	4.51e-06	0.041	CGCCGCCGCT
MA1820.2	Zm00001d024324	ClHDZ12	1882	1890	-	13.897	4.51e-06	0.0576	CGCCGGCGC
MA1222.1	ERF014	ClHDZ22	1074	1088	+	15	4.52e-06	0.113	cccaccccaccgccg
MA2398.1	AS2	ClHDZ39	551	568	-	14.6557	4.53e-06	0.0722	CGCAGGAGACCGCGGCGC
MA1279.2	DOF1.5	ClHDZ40	1411	1426	-	14.5909	4.53e-06	0.0792	GAGAAAAAAAGTTCAA
MA1687.1	ARF14	ClHDZ14	217	232	-	14.065	4.53e-06	0.0928	CGCGCGCCACGTCGGA
MA1416.1	RAMOSA1	ClHDZ15	1066	1079	+	13.3286	4.54e-06	0.0149	aagaaagagagaaa
MA1062.3	TCP15	ClHDZ35	1330	1340	+	15.1224	4.54e-06	0.151	gtgggacccaa
MA1162.1	TCX2	ClHDZ26	1600	1614	+	15.0746	4.55e-06	0.0643	gatcaaaatttgaaa
MA1833.2	Zm00001d049364	ClHDZ4	1990	2000	+	14.5352	4.56e-06	0.05	ctgccgccgcg
MA1379.1	SOL1	ClHDZ32	57	71	+	15.0299	4.56e-06	0.0508	tttcagaatttgaaa
MA1379.1	SOL1	ClHDZ5	1168	1182	-	15.0299	4.56e-06	0.0508	CTTAAAATTTTAAAA
MA1338.3	DPBF3	ClHDZ3	574	584	+	15.2073	4.56e-06	0.187	tgacacgtctc
MA1404.1	BPC1	ClHDZ33	226	249	+	7.37879	4.57e-06	0.0134	gtgaaagagagggagaggagagaa
MA1256.2	RAP2-12	ClHDZ20	646	656	-	15.197	4.57e-06	0.0558	GATTGCGGCGG
MA2398.1	AS2	ClHDZ29	1861	1878	+	14.6393	4.57e-06	0.0722	cggcagcggcagcggcag
MA1416.1	RAMOSA1	ClHDZ38	1957	1970	-	13.3	4.58e-06	0.0149	GGGAGAGAGCGAGG
MA1380.1	TCX6	ClHDZ31	1233	1247	+	15.1343	4.58e-06	0.0424	atgcaaatatttaaa
MA1264.2	ERF095	ClHDZ21	1430	1442	-	14.9545	4.58e-06	0.0571	GGGGCGGCGGCGG
MA1247.2	ERF087	ClHDZ39	662	671	-	15.2727	4.59e-06	0.0448	AACGGCGGCG
MA1252.2	ERF086	ClHDZ4	1143	1152	-	15.3333	4.59e-06	0.0456	GCGCCGCCGC
MA1244.2	ABR1	ClHDZ21	1431	1442	-	15	4.59e-06	0.0484	GGGGCGGCGGCG
MA1240.2	ERF077	ClHDZ39	661	670	+	15.3485	4.59e-06	0.0513	tcgccgccgt
MA1340.2	BZIP3	ClHDZ1	476	488	-	15.0303	4.6e-06	0.35	TGCATACGTGGCA
MA1416.1	RAMOSA1	ClHDZ19	855	868	-	13.2857	4.61e-06	0.0149	AAAAAAGAGAGAGA
MA1257.2	ERF9	ClHDZ4	1012	1030	-	14.5303	4.62e-06	0.0364	GACGGATTCGGCGGCGTTG
MA1266.2	RAP2-11	ClHDZ1	843	853	-	14.803	4.62e-06	0.0489	ACACCGCCGGC
MA1266.2	RAP2-11	ClHDZ33	859	869	+	14.803	4.62e-06	0.0489	actccgccggc
MA1404.1	BPC1	ClHDZ25	649	672	-	7.34848	4.63e-06	0.0134	AAAAAAAAGGGAAAGAAAGAAAGG
MA1375.2	ANL2	ClHDZ36	921	930	-	15.2273	4.63e-06	0.311	GCATTAAATA
MA1369.2	HDG1	ClHDZ36	921	930	+	14.9851	4.63e-06	0.355	tatttaatgc
MA1416.1	RAMOSA1	ClHDZ33	1811	1824	-	13.2714	4.64e-06	0.0149	CCGAGAGAGAGACA
MA1380.1	TCX6	ClHDZ32	180	194	+	15.1194	4.65e-06	0.0424	ttttaaaaattcaaa
MA1250.2	DREB2D	ClHDZ15	579	592	-	14.9394	4.65e-06	0.0508	GACCCGCCGCCGCC
MA1250.2	DREB2D	ClHDZ6	582	595	-	14.9394	4.65e-06	0.0508	GACCCGCCGCCGCC
MA1065.3	TCP20	ClHDZ35	1330	1340	+	15.2459	4.66e-06	0.134	gtgggacccaa
MA1065.3	TCP20	ClHDZ7	1734	1744	+	15.2459	4.66e-06	0.134	gcggggcccac
MA1225.1	ERF5	ClHDZ39	658	672	+	14.6212	4.67e-06	0.0396	tcatcgccgccgttt
MA1803.2	VIP1	ClHDZ1	1501	1510	+	15.2951	4.67e-06	0.268	tgacagctga
MA1831.2	Zm00001d031796	ClHDZ1	904	913	-	14.9078	4.68e-06	0.0797	GGCGGCGACG
MA1754.2	ERF073	ClHDZ15	581	591	-	15.082	4.7e-06	0.051	ACCCGCCGCCG
MA1754.2	ERF073	ClHDZ6	584	594	-	15.082	4.7e-06	0.051	ACCCGCCGCCG
MA1338.3	DPBF3	ClHDZ13	1505	1515	+	15.1098	4.7e-06	0.187	tgccacgtggg
MA1278.2	DOF3.4	ClHDZ27	379	395	-	14.3788	4.71e-06	0.0413	AATCTCTTTTCCTTTTT
MA1817.2	Zm00001d020267	ClHDZ5	613	622	+	14.4424	4.71e-06	0.0446	cgccgccgtc
MA1817.2	Zm00001d020267	ClHDZ12	1167	1176	-	14.4424	4.71e-06	0.0446	CGCCGCCGTC
MA1817.2	Zm00001d020267	ClHDZ14	1427	1436	-	14.4424	4.71e-06	0.0446	CGCCGCCGTC
MA1373.1	GAF1	ClHDZ19	1327	1341	+	14.2683	4.71e-06	0.135	aaaaaaaagaaaaaa
MA1159.2	SGR5	ClHDZ9	1066	1078	+	15.0606	4.71e-06	0.222	gaataaaacaaaa
MA1353.2	AT1G72740	ClHDZ20	1079	1089	-	15.5152	4.72e-06	0.238	GATTAGGGTTA
MA1404.1	BPC1	ClHDZ33	220	243	+	7.28788	4.73e-06	0.0134	tagttggtgaaagagagggagagg
MA1274.1	DOF3.6	ClHDZ27	529	549	-	14.697	4.74e-06	0.0238	TTTTCTTTTCGTTCCTAGTTT
MA0554.2	SOC1	ClHDZ24	125	137	+	14.8065	4.74e-06	0.37	tttctaattttgt
MA1228.2	ERF091	ClHDZ20	1023	1035	-	15	4.75e-06	0.0542	GAGGCGGCGGGTG
MA0559.1	PI	ClHDZ24	300	313	-	14.7576	4.75e-06	0.0919	CGAAAAAAGGAAAT
MA1062.3	TCP15	ClHDZ7	1734	1744	+	15.1122	4.75e-06	0.151	gcggggcccac
MA1225.1	ERF5	ClHDZ27	1912	1926	-	14.5909	4.76e-06	0.0396	CGGCCTCCGCCGCAA
MA1001.4	ERF076	ClHDZ20	1026	1035	+	15.1633	4.76e-06	0.0576	ccgccgcctc
MA1402.1	BPC6	ClHDZ27	254	274	-	6.71053	4.77e-06	0.0156	CTCTCTCTCTCTCTCATTGAA
MA1250.2	DREB2D	ClHDZ7	905	918	+	14.9091	4.77e-06	0.0508	atatctccaccgcc
MA2013.2	ERF115	ClHDZ39	661	671	+	14.7581	4.78e-06	0.0433	tcgccgccgtt
MA2013.2	ERF115	ClHDZ21	1424	1434	+	14.7581	4.78e-06	0.0433	cagccgccgcc
MA1228.2	ERF091	ClHDZ37	837	849	+	14.9848	4.78e-06	0.0542	caggcggcggaag
MA1687.1	ARF14	ClHDZ21	1570	1585	+	13.9675	4.78e-06	0.0928	cgcccgacacgtccaa
MA1334.2	BZIP11	ClHDZ27	638	650	-	14.5152	4.79e-06	0.513	GGTCACGTCAGCC
MA1416.1	RAMOSA1	ClHDZ3	1517	1530	-	13.2	4.8e-06	0.0151	AGAGGAGAGAGAGG
MA1743.2	BZIP2	ClHDZ23	817	829	+	14.7705	4.8e-06	0.254	atgtgacgtggct
MA0578.1	SPL8	ClHDZ40	60	75	-	14.191	4.81e-06	0.262	TTGAATGTACTTTTAT
MA1754.2	ERF073	ClHDZ37	374	384	+	15.0328	4.82e-06	0.051	aggcgccgcca
MA1250.2	DREB2D	ClHDZ7	248	261	-	14.8939	4.83e-06	0.0508	CCTCCATCGCCGCC
MA1285.2	TCP9	ClHDZ35	1330	1340	-	14.3429	4.83e-06	0.183	TTGGGTCCCAC
MA1403.1	BPC5	ClHDZ3	1420	1449	-	-31.5366	4.84e-06	0.0196	AGAGTATGTGAGGAGGAATAGGAAAAAGAA
MA1245.3	ERF112	ClHDZ5	612	620	+	14.939	4.84e-06	0.0544	gcgccgccg
MA1245.3	ERF112	ClHDZ4	1144	1152	-	14.939	4.84e-06	0.0544	GCGCCGCCG
MA1245.3	ERF112	ClHDZ12	1169	1177	-	14.939	4.84e-06	0.0544	GCGCCGCCG
MA1245.3	ERF112	ClHDZ4	1280	1288	+	14.939	4.84e-06	0.0544	gcgccgccg
MA1245.3	ERF112	ClHDZ14	1429	1437	-	14.939	4.84e-06	0.0544	GCGCCGCCG
MA2415.1	EREB138	ClHDZ15	335	344	+	15.3214	4.84e-06	0.214	aagccgccat
MA2415.1	EREB138	ClHDZ6	339	348	+	15.3214	4.84e-06	0.214	aagccgccat
MA2415.1	EREB138	ClHDZ24	1953	1962	+	15.3214	4.84e-06	0.214	aagccgccat
MA1430.2	TB1	ClHDZ21	885	893	-	15.3607	4.84e-06	0.215	GGGCCCCCT
MA2424.1	OsbZIP77	ClHDZ23	818	829	-	14.4918	4.84e-06	0.317	AGCCACGTCACA
MA1268.2	CDF5	ClHDZ14	72	92	-	14.6667	4.85e-06	0.03	ATTCCTTTTTCTTTCCTTTGA
MA1268.2	CDF5	ClHDZ13	504	524	-	14.6667	4.85e-06	0.03	TCTACTTTTTTTCCTTTTCTG
MA1403.1	BPC5	ClHDZ33	242	271	+	-31.561	4.86e-06	0.0196	ggagagaaaggaaaaaagaggttggaagaa
MA0571.2	ANT	ClHDZ21	1476	1491	+	14.0674	4.87e-06	0.254	gcgcgctccccgaggg
MA1371.2	IDD4	ClHDZ27	733	747	-	14.3485	4.88e-06	0.298	TGATAAAGACAAAAT
MA1374.2	IDD7	ClHDZ19	513	526	-	14.5909	4.89e-06	0.277	ACAAACAGACAAAT
MA1242.1	DREB2F	ClHDZ37	839	849	-	15.1667	4.9e-06	0.0595	CTTCCGCCGCC
MA1363.1	LRL2	ClHDZ4	850	864	-	14.8427	4.9e-06	0.128	CGGTTCCGGCACGTG
MA1328.1	ZHD9	ClHDZ20	1571	1585	+	14.7761	4.9e-06	0.156	aatattgattaatta
MA1415.2	REF6	ClHDZ15	193	201	+	15.9268	4.91e-06	0.195	aaaacagag
MA1415.2	REF6	ClHDZ6	197	205	+	15.9268	4.91e-06	0.195	aaaacagag
MA1415.2	REF6	ClHDZ36	637	645	-	15.9268	4.91e-06	0.195	AAAACAGAG
MA1415.2	REF6	ClHDZ9	1821	1829	+	15.9268	4.91e-06	0.195	aaaacagag
MA2419.1	UB3	ClHDZ33	1160	1169	-	14.8723	4.91e-06	0.238	AAAGTACAAC
MA2419.1	UB3	ClHDZ20	1196	1205	+	14.8723	4.91e-06	0.238	aaagtacaac
MA1298.2	WRKY29	ClHDZ40	153	161	-	15.9242	4.91e-06	0.257	AAAGTCAAC
MA1298.2	WRKY29	ClHDZ13	1043	1051	-	15.9242	4.91e-06	0.257	AAAGTCAAC
MA1298.2	WRKY29	ClHDZ1	1634	1642	+	15.9242	4.91e-06	0.257	aaagtcaac
MA1303.2	WRKY22	ClHDZ40	152	161	-	15.0303	4.91e-06	0.261	AAAGTCAACA
MA1303.2	WRKY22	ClHDZ13	1042	1051	-	15.0303	4.91e-06	0.261	AAAGTCAACA
MA1303.2	WRKY22	ClHDZ1	1634	1643	+	15.0303	4.91e-06	0.261	aaagtcaaca
MA0563.2	45903	ClHDZ20	925	934	-	14.4342	4.91e-06	0.373	CTTTTTTTGG
MA0563.2	45903	ClHDZ24	1664	1673	-	14.4342	4.91e-06	0.373	CTTTTTTTGG
MA2452.1	SPL8A	ClHDZ40	743	751	+	15.7742	4.91e-06	0.39	atagtactc
MA2452.1	SPL8A	ClHDZ40	1181	1189	-	15.7742	4.91e-06	0.39	ATAGTACTC
MA2453.1	SPL8B	ClHDZ40	743	751	+	16.1057	4.91e-06	0.391	atagtactc
MA2453.1	SPL8B	ClHDZ40	1181	1189	-	16.1057	4.91e-06	0.391	ATAGTACTC
MA2032.2	TRB1	ClHDZ15	440	448	+	15.5285	4.91e-06	0.391	aaaccctaa
MA2032.2	TRB1	ClHDZ6	444	452	+	15.5285	4.91e-06	0.391	aaaccctaa
MA1294.2	MYB62	ClHDZ32	905	913	+	14.4091	4.91e-06	0.551	aagttaggt
MA1681.2	SRM1	ClHDZ29	1035	1043	+	15.0204	4.91e-06	0.782	agataaggt
MA1293.2	MYB57	ClHDZ19	944	953	-	15.7424	4.91e-06	0.782	TGCCTAACTT
MA1262.2	ERF2	ClHDZ39	344	356	+	14.9545	4.92e-06	0.0541	acgcctccgccgc
MA1818.1	Zm00001d052229	ClHDZ1	251	260	-	15.5	4.93e-06	0.0413	CTCCGCCGCC
MA2416.1	EREB29	ClHDZ21	254	263	+	14.6992	4.93e-06	0.0486	gccgccggcc
MA2416.1	EREB29	ClHDZ10	1483	1492	-	14.6992	4.93e-06	0.0486	GCCGCCGGCC
MA1278.2	DOF3.4	ClHDZ24	1668	1684	-	14.3333	4.94e-06	0.0413	TTTCTTTTGTTCTTTTT
MA1309.1	WRKY3	ClHDZ13	36	46	-	14.8636	4.94e-06	0.196	AAAGGTCAAAG
MA1698.2	ARF7	ClHDZ2	93	101	+	15.3821	4.95e-06	0.195	gccgacgag
MA1698.2	ARF7	ClHDZ14	238	246	+	15.3821	4.95e-06	0.195	gccgacgag
MA1698.2	ARF7	ClHDZ4	412	420	-	15.3821	4.95e-06	0.195	GCCGACGAG
MA1026.3	ATHB-15	ClHDZ24	1783	1795	+	15.194	4.95e-06	0.258	acaataatgatta
MA1054.2	ARALYDRAFT_897773	ClHDZ5	13	21	+	15.8202	4.95e-06	0.268	tgggaccac
MA1260.2	ERF013	ClHDZ37	228	236	-	15.6061	4.95e-06	0.392	TGGCGGTGG
MA1260.2	ERF013	ClHDZ21	1808	1816	+	15.6061	4.95e-06	0.392	tggcggtgg
MA1274.1	DOF3.6	ClHDZ31	408	428	-	14.6364	4.96e-06	0.0241	TTTCTTTTTTATTTTCATTTC
MA1256.2	RAP2-12	ClHDZ39	661	671	-	15.1212	4.96e-06	0.0562	AACGGCGGCGA
MA2013.2	ERF115	ClHDZ4	1142	1152	-	14.7419	4.97e-06	0.0433	GCGCCGCCGCT
MA1753.2	ERF057	ClHDZ39	344	357	+	14.7049	4.99e-06	0.0444	acgcctccgccgca
MA1402.1	BPC6	ClHDZ31	1863	1883	+	6.56579	5e-06	0.0161	ctcgctctctctcctcctcct
MA2022.2	LOB	ClHDZ4	1143	1155	-	14.5051	5e-06	0.0325	TCGGCGCCGCCGC
MA1240.2	ERF077	ClHDZ4	1195	1204	-	15.1667	5.01e-06	0.0513	CCGCCGCCGA
MA1290.1	TCP17	ClHDZ5	11	21	-	14.6579	5.01e-06	0.198	GTGGTCCCAGC
MA1389.2	PHL1	ClHDZ5	1368	1379	+	14.9848	5.04e-06	0.411	aaagcatattcg
MA1404.1	BPC1	ClHDZ30	1409	1432	+	7.10606	5.05e-06	0.0136	gtgatggagagagagtgaaaaaaa
MA1281.2	DOF5.1	ClHDZ5	1861	1879	-	14.7121	5.05e-06	0.0416	GTAAAGAATAAAATAAAAG
MA1257.2	ERF9	ClHDZ22	1081	1099	-	14.3788	5.06e-06	0.038	TGAGTGCGCGGCGGCGGTG
MA1065.3	TCP20	ClHDZ35	1330	1340	-	15.1803	5.06e-06	0.134	TTGGGTCCCAC
MA1404.1	BPC1	ClHDZ33	232	255	+	7.09091	5.08e-06	0.0136	gagagggagaggagagaaaggaaa
MA1404.1	BPC1	ClHDZ31	1827	1850	-	7.09091	5.08e-06	0.0136	CTATAGGAGAGAGAGAGAGGGGGT
MA1416.1	RAMOSA1	ClHDZ33	1813	1826	-	13.0571	5.08e-06	0.0157	CACCGAGAGAGAGA
MA1345.2	BZIP48	ClHDZ23	817	828	-	13.9848	5.08e-06	0.414	GCCACGTCACAT
MA1753.2	ERF057	ClHDZ10	1228	1241	+	14.6721	5.1e-06	0.0444	ccgtctccgccggc
MA1247.2	ERF087	ClHDZ39	348	357	-	15.2424	5.1e-06	0.0448	TGCGGCGGAG
MA1247.2	ERF087	ClHDZ27	1913	1922	+	15.2424	5.1e-06	0.0448	tgcggcggag
MA1264.2	ERF095	ClHDZ20	1023	1035	-	14.7879	5.1e-06	0.0571	GAGGCGGCGGGTG
MA1262.2	ERF2	ClHDZ15	580	592	-	14.9091	5.11e-06	0.0541	GACCCGCCGCCGC
MA1262.2	ERF2	ClHDZ6	583	595	-	14.9091	5.11e-06	0.0541	GACCCGCCGCCGC
MA1817.2	Zm00001d020267	ClHDZ1	251	260	-	14.3939	5.12e-06	0.0457	CTCCGCCGCC
MA0570.3	ABF1	ClHDZ39	1709	1718	-	14.8265	5.12e-06	0.27	ACACGTGGCG
MA0570.3	ABF1	ClHDZ4	1896	1905	-	14.8265	5.12e-06	0.27	ACACGTGGCG
MA2422.1	OsbZIP42	ClHDZ23	820	829	-	14.5041	5.12e-06	0.272	AGCCACGTCA
MA1170.2	MYB118	ClHDZ13	75	86	-	15.2286	5.14e-06	0.409	ATACGTTACATA
MA1759.2	HSFA4A	ClHDZ2	645	658	-	14.6393	5.14e-06	0.817	GGCTCCTTCTAGAA
MA1005.3	ERF082	ClHDZ20	643	651	+	14.9138	5.17e-06	0.0663	tcgccgccg
MA1005.3	ERF082	ClHDZ39	661	669	+	14.9138	5.17e-06	0.0663	tcgccgccg
MA1005.3	ERF082	ClHDZ10	1486	1494	-	14.9138	5.17e-06	0.0663	TCGCCGCCG
MA0123.1	abi4	ClHDZ13	1166	1175	-	13.7303	5.18e-06	0.0714	CGGCGCCCCG
MA2367.1	WIP5	ClHDZ32	1964	1976	+	13.8548	5.18e-06	0.674	aactggagaaaat
MA1402.1	BPC6	ClHDZ19	848	868	+	6.44737	5.2e-06	0.0164	gctcctctctctctctttttt
MA1226.2	DREB2G	ClHDZ20	1926	1939	-	14.803	5.22e-06	0.0602	TGGCGCGGCGGTGG
MA1268.2	CDF5	ClHDZ25	654	674	+	14.5606	5.24e-06	0.0312	ctttctttcccttttttttat
MA1404.1	BPC1	ClHDZ34	1834	1857	+	7	5.25e-06	0.0137	aagaaaaagaggaggtgagagaga
MA1278.2	DOF3.4	ClHDZ13	515	531	-	14.2727	5.26e-06	0.0413	TTGCATTTCTACTTTTT
MA1278.2	DOF3.4	ClHDZ36	1614	1630	+	14.2727	5.26e-06	0.0413	tttattttctcctttct
MA1246.2	LEP	ClHDZ39	662	671	+	14.9545	5.26e-06	0.0486	cgccgccgtt
MA2416.1	EREB29	ClHDZ22	1085	1094	+	14.4878	5.27e-06	0.0486	gccgccgcgc
MA1383.2	KAN2	ClHDZ29	635	644	-	14.5714	5.28e-06	0.377	AATATTCTTC
MA1416.1	RAMOSA1	ClHDZ31	1862	1875	-	12.9714	5.29e-06	0.016	GAGAGAGAGCGAGC
MA1281.2	DOF5.1	ClHDZ40	912	930	+	14.6515	5.29e-06	0.0416	aaaaagataaaatacaaat
MA1682.2	TCX3	ClHDZ30	808	819	-	14.9016	5.29e-06	0.137	AAATTCAAAACT
MA1267.2	DOF5.8	ClHDZ3	1813	1831	-	14.5909	5.3e-06	0.047	TCAGATTCTTTTTCTTTTT
MA1403.1	BPC5	ClHDZ33	1368	1397	-	-32.0366	5.31e-06	0.0209	AGAGAGAGAGAAAAAAAAGCGGGTTGTAAG
MA1269.2	DOF4.5	ClHDZ19	878	890	-	14.4545	5.31e-06	0.241	AAAAAGTAGAATT
MA0558.2	FLC	ClHDZ29	732	745	+	14.7	5.31e-06	0.299	atcaaaatagaaac
MA1781.2	MYB94	ClHDZ33	217	226	-	14.9672	5.32e-06	0.282	CCAACTACTT
MA1774.2	MYB60	ClHDZ33	217	226	-	14.7869	5.32e-06	0.282	CCAACTACTT
MA1785.2	NAC018	ClHDZ21	1228	1237	+	13.4918	5.32e-06	0.848	acacgtcact
MA1000.3	ERF105	ClHDZ21	1424	1433	-	15.303	5.33e-06	0.0526	GCGGCGGCTG
MA1228.2	ERF091	ClHDZ29	1857	1869	+	14.803	5.33e-06	0.0542	acggcggcagcgg
MA1818.1	Zm00001d052229	ClHDZ20	644	653	+	15.4423	5.34e-06	0.0413	cgccgccgca
MA1162.1	TCX2	ClHDZ32	314	328	+	14.791	5.34e-06	0.0647	attaaaattttaaaa
MA0578.1	SPL8	ClHDZ34	648	663	-	14.1236	5.34e-06	0.262	TAGTACGTACATTTTT
MA1281.2	DOF5.1	ClHDZ9	470	488	+	14.6364	5.35e-06	0.0416	aaaagggaaaaaaaaaact
MA1404.1	BPC1	ClHDZ33	237	260	+	6.93939	5.36e-06	0.0137	ggagaggagagaaaggaaaaaaga
MA0556.2	AP3	ClHDZ24	1753	1765	+	14.7	5.36e-06	0.425	acaaaaggggaaa
MA1404.1	BPC1	ClHDZ27	262	285	+	6.92424	5.39e-06	0.0137	gagagagagagagagatctttaga
MA0082.2	squamosa	ClHDZ24	125	137	-	14.2778	5.39e-06	0.422	ACAAAATTAGAAA
MA2348.1	IDD6	ClHDZ11	1168	1183	-	14.0164	5.4e-06	0.263	CTTTTGGCCTTTTCCT
MA2398.1	AS2	ClHDZ29	1814	1831	+	14.377	5.41e-06	0.0727	cggatgcggatgcggagg
MA0554.2	SOC1	ClHDZ24	1664	1676	-	14.5968	5.41e-06	0.37	GTTCTTTTTTTGG
MA1267.2	DOF5.8	ClHDZ24	636	654	-	14.5606	5.42e-06	0.047	GTCTATTTTTCATCTTTTT
MA1240.2	ERF077	ClHDZ21	1542	1551	+	15.0758	5.42e-06	0.0513	gcgccgccac
MA1226.2	DREB2G	ClHDZ28	1631	1644	-	14.7424	5.43e-06	0.0602	GGTGGAGGTGGAGG
MA1672.2	GBF2	ClHDZ13	1505	1513	-	15.3262	5.43e-06	0.439	CACGTGGCA
MA1694.2	ARF35	ClHDZ16	119	127	-	14.1939	5.43e-06	0.763	GCCGACAAG
MA1160.2	IDD6	ClHDZ11	1168	1183	-	14.0571	5.44e-06	0.26	CTTTTGGCCTTTTCCT
MA2388.1	GATA1	ClHDZ38	1001	1010	-	14.3607	5.44e-06	0.49	AGATCTAAAT
MA1404.1	BPC1	ClHDZ6	526	549	+	6.89394	5.45e-06	0.0137	gagggagagagagggggaccagcg
MA2408.1	BAD1	ClHDZ39	797	808	+	14.551	5.45e-06	0.0585	ccgggcgccggg
MA2408.1	BAD1	ClHDZ28	1597	1608	-	14.551	5.45e-06	0.0585	CCGGGCGCCGGG
MA1239.2	ERF104	ClHDZ22	1074	1089	+	14.6212	5.46e-06	0.0498	cccaccccaccgccgc
MA1239.2	ERF104	ClHDZ16	1705	1720	+	14.6212	5.46e-06	0.0498	caacagtcgccgccag
MA1400.2	AT1G19000	ClHDZ26	572	584	-	14.9697	5.46e-06	0.433	TAATGGATAGGGT
MA1274.1	DOF3.6	ClHDZ32	1153	1173	+	14.5	5.48e-06	0.0256	gtttttttatttttatttttt
MA1267.2	DOF5.8	ClHDZ31	420	438	-	14.5455	5.49e-06	0.047	TCCCTGGTTTTTTCTTTTT
MA1833.2	Zm00001d049364	ClHDZ5	155	165	-	14.4507	5.49e-06	0.0529	CAGCCGGCGCC
MA1247.2	ERF087	ClHDZ21	1425	1434	-	15.1212	5.51e-06	0.0459	GGCGGCGGCT
MA1256.2	RAP2-12	ClHDZ2	1941	1951	-	14.9697	5.52e-06	0.0566	ATAGGCGGCGG
MA1284.2	TCP1	ClHDZ35	1330	1340	+	14.8171	5.53e-06	0.199	gtgggacccaa
MA1690.2	ARF25	ClHDZ37	1980	1991	-	14.9592	5.53e-06	0.425	AGCGGGAGACAG
MA1403.1	BPC5	ClHDZ36	1868	1897	-	-32.2805	5.54e-06	0.0213	AGAGAGAGAGAGAGAGACGGCTACATGATT
MA1373.1	GAF1	ClHDZ19	513	527	-	13.9146	5.57e-06	0.135	CACAAACAGACAAAT
MA0976.3	CRF4	ClHDZ21	1951	1960	+	14.949	5.58e-06	0.0626	cggccgccac
MA0123.1	abi4	ClHDZ37	113	122	+	13.7191	5.59e-06	0.0714	cgctgccgcc
MA0123.1	abi4	ClHDZ29	1859	1868	-	13.7191	5.59e-06	0.0714	CGCTGCCGCC
MA1257.2	ERF9	ClHDZ15	567	585	+	14.2121	5.6e-06	0.0383	ggagcgacgggcggcggcg
MA1257.2	ERF9	ClHDZ6	570	588	+	14.2121	5.6e-06	0.0383	ggagcgacgggcggcggcg
MA1246.2	LEP	ClHDZ2	1939	1948	+	14.9091	5.6e-06	0.0486	ccccgccgcc
MA1274.1	DOF3.6	ClHDZ36	688	708	+	14.4697	5.61e-06	0.0256	tttattttattttattgtttt
MA1832.2	Zm00001d002364	ClHDZ22	1081	1090	+	15.2857	5.61e-06	0.0383	caccgccgcc
MA1402.1	BPC6	ClHDZ14	1796	1816	+	6.21053	5.62e-06	0.017	ttggtgttctctctccgtctc
MA2376.1	CAMTA5	ClHDZ37	888	903	+	14.2787	5.62e-06	0.445	cgcgtccgccgcgcgt
MA1754.2	ERF073	ClHDZ5	613	623	+	14.8361	5.63e-06	0.0559	cgccgccgtcg
MA0940.1	AP1	ClHDZ24	125	137	-	14.2143	5.63e-06	0.168	ACAAAATTAGAAA
MA1279.2	DOF1.5	ClHDZ24	300	315	-	14.3636	5.64e-06	0.0794	AACGAAAAAAGGAAAT
MA1361.2	bHLH18	ClHDZ4	841	855	+	14.6316	5.65e-06	0.424	tgcgcggatcacgtg
MA1281.2	DOF5.1	ClHDZ13	515	533	+	14.5606	5.66e-06	0.0416	aaaaagtagaaatgcaatg
MA1416.1	RAMOSA1	ClHDZ31	1835	1848	-	12.8143	5.67e-06	0.0168	ATAGGAGAGAGAGA
MA1221.1	RAP2-6	ClHDZ39	1378	1392	+	14.5303	5.67e-06	0.0522	tggcgccggtgacgg
MA1221.1	RAP2-6	ClHDZ38	1804	1818	+	14.5303	5.67e-06	0.0522	aggcggaggaggagg
MA2416.1	EREB29	ClHDZ20	1025	1034	+	14.374	5.68e-06	0.0486	cccgccgcct
MA2416.1	EREB29	ClHDZ2	1940	1949	+	14.374	5.68e-06	0.0486	cccgccgcct
MA1821.2	Zm00001d020595	ClHDZ4	1991	2000	-	14.9808	5.68e-06	0.0519	CGCGGCGGCA
MA1753.2	ERF057	ClHDZ32	1888	1901	+	14.4918	5.7e-06	0.047	atccctccaccgcc
MA1760.1	HSFA6A	ClHDZ11	1511	1523	-	13.4262	5.7e-06	0.834	GAACGTTCTGGAG
MA1161.1	TSO1	ClHDZ32	312	326	+	14.7083	5.72e-06	0.0595	aaattaaaattttaa
MA1778.2	MYB80	ClHDZ3	1296	1307	-	14.3279	5.72e-06	0.724	TTCACCTACTAT
MA1281.2	DOF5.1	ClHDZ36	1844	1862	+	14.5455	5.73e-06	0.0416	aaatagaaataaaaaaaaa
MA1833.2	Zm00001d049364	ClHDZ2	1938	1948	+	14.4085	5.73e-06	0.0529	gccccgccgcc
MA1261.2	ERF122	ClHDZ20	1927	1936	-	14.2368	5.73e-06	0.0814	CGCGGCGGTG
MA1814.2	RIN	ClHDZ30	1490	1499	-	14.472	5.74e-06	0.187	TTATTTTTGG
MA1404.1	BPC1	ClHDZ23	1603	1626	+	6.74242	5.76e-06	0.0141	gggagaaaaacaaataaaaaaaga
MA1402.1	BPC6	ClHDZ15	1064	1084	-	6.13158	5.77e-06	0.017	CCGCCTTTCTCTCTTTCTTCT
MA1264.2	ERF095	ClHDZ4	1195	1207	+	14.6061	5.77e-06	0.0571	tcggcggcggccg
MA1285.2	TCP9	ClHDZ7	1734	1744	+	14	5.78e-06	0.183	gcggggcccac
MA1404.1	BPC1	ClHDZ6	522	545	+	6.72727	5.79e-06	0.0141	gccggagggagagagagggggacc
MA0940.1	AP1	ClHDZ24	368	380	+	14.1746	5.79e-06	0.168	aaaaaaatggaaa
MA1377.2	PLT1	ClHDZ38	1650	1665	-	14.5	5.79e-06	0.232	TTCTCGTTTCCCGAGA
MA2438.1	SPL1D	ClHDZ38	1251	1264	+	14.2455	5.79e-06	0.254	acagtactactact
MA1062.3	TCP15	ClHDZ35	1330	1340	-	14.5918	5.8e-06	0.154	TTGGGTCCCAC
MA2398.1	AS2	ClHDZ37	109	126	-	14.2623	5.82e-06	0.0727	CGCAGGCGGCAGCGCAGG
MA1240.2	ERF077	ClHDZ5	612	621	+	14.9697	5.83e-06	0.0513	gcgccgccgt
MA1240.2	ERF077	ClHDZ12	1168	1177	-	14.9697	5.83e-06	0.0513	GCGCCGCCGT
MA1240.2	ERF077	ClHDZ14	1428	1437	-	14.9697	5.83e-06	0.0513	GCGCCGCCGT
MA1350.1	BZIP42	ClHDZ23	817	828	+	11.7195	5.83e-06	0.364	atgtgacgtggc
MA2022.2	LOB	ClHDZ20	964	976	-	14.2424	5.87e-06	0.0367	TTGCCGCCGCAGT
MA1228.2	ERF091	ClHDZ5	612	624	-	14.6061	5.87e-06	0.0542	ACGACGGCGGCGC
MA1205.1	AGL6	ClHDZ24	1750	1768	+	13.8636	5.88e-06	0.268	tttacaaaaggggaaagat
MA0585.2	AGL1	ClHDZ11	1174	1189	+	14.1341	5.89e-06	0.935	aggccaaaaggggtaa
MA2418.1	IG1	ClHDZ4	417	425	-	15.0244	5.9e-06	0.09	CTGCCGCCG
MA2418.1	IG1	ClHDZ29	1858	1866	-	15.0244	5.9e-06	0.09	CTGCCGCCG
MA2418.1	IG1	ClHDZ4	1990	1998	+	15.0244	5.9e-06	0.09	ctgccgccg
MA2039.2	ASIL2	ClHDZ10	1966	1974	-	14.5574	5.9e-06	0.257	CTCCGGCGC
MA1379.1	SOL1	ClHDZ32	50	64	-	14.5821	5.92e-06	0.0531	TTCTGAAATTTGAAA
MA1264.2	ERF095	ClHDZ15	580	592	+	14.5455	5.92e-06	0.0571	gcggcggcgggtc
MA1264.2	ERF095	ClHDZ6	583	595	+	14.5455	5.92e-06	0.0571	gcggcggcgggtc
MA1262.2	ERF2	ClHDZ35	1150	1162	+	14.697	5.93e-06	0.0581	tctacgccgccac
MA1402.1	BPC6	ClHDZ17	1904	1924	-	6.03947	5.94e-06	0.017	TGCTCTCTTTCTCTCTCTACA
MA1832.2	Zm00001d002364	ClHDZ14	229	238	-	14.9388	5.94e-06	0.0383	CCCCGCCGCG
MA1832.2	Zm00001d002364	ClHDZ8	1022	1031	+	14.9388	5.94e-06	0.0383	ccccgccgcg
MA1832.2	Zm00001d002364	ClHDZ22	1129	1138	+	14.9388	5.94e-06	0.0383	ccccgccgcg
MA1832.2	Zm00001d002364	ClHDZ21	1464	1473	+	14.9388	5.94e-06	0.0383	ccccgccgcg
MA1832.2	Zm00001d002364	ClHDZ21	1830	1839	+	14.9388	5.94e-06	0.0383	ccccgccgcg
MA1832.2	Zm00001d002364	ClHDZ22	1991	2000	+	14.9388	5.94e-06	0.0383	ccccgccgcg
MA1239.2	ERF104	ClHDZ39	341	356	+	14.4848	5.94e-06	0.0498	gctacgcctccgccgc
MA1817.2	Zm00001d020267	ClHDZ22	1081	1090	+	14.2909	5.94e-06	0.0501	caccgccgcc
MA0968.3	BZIP68	ClHDZ14	219	228	-	15.0455	5.94e-06	0.364	CGCCACGTCG
MA1228.2	ERF091	ClHDZ15	580	592	+	14.5909	5.95e-06	0.0542	gcggcggcgggtc
MA1228.2	ERF091	ClHDZ6	583	595	+	14.5909	5.95e-06	0.0542	gcggcggcgggtc
MA1256.2	RAP2-12	ClHDZ4	1280	1290	-	14.8788	5.95e-06	0.0566	ATCGGCGGCGC
MA1363.1	LRL2	ClHDZ39	1703	1717	+	14.4831	5.95e-06	0.128	cgcacgcgccacgtg
MA2030.2	MYB96	ClHDZ33	1283	1293	-	14.6447	5.95e-06	0.444	CCCAACCACTA
MA1279.2	DOF1.5	ClHDZ40	310	325	-	14.303	5.97e-06	0.0794	AAAAAAAAAAGAAACA
MA2424.1	OsbZIP77	ClHDZ6	1468	1479	-	14.0328	5.97e-06	0.317	CGACACGTCATG
MA2424.1	OsbZIP77	ClHDZ15	1469	1480	-	14.0328	5.97e-06	0.317	CGACACGTCATG
MA1757.2	HDG7	ClHDZ36	921	930	-	15.2258	5.98e-06	0.308	GCATTAAATA
MA1375.2	ANL2	ClHDZ34	1180	1189	+	14.9394	5.98e-06	0.311	gcattaaatg
MA1375.2	ANL2	ClHDZ30	1374	1383	-	14.9394	5.98e-06	0.311	GCATTAAATG
MA1317.2	WRKY50	ClHDZ40	154	162	+	16.4545	5.98e-06	0.317	ttgactttt
MA1317.2	WRKY50	ClHDZ13	1044	1052	+	16.4545	5.98e-06	0.317	ttgactttt
MA1317.2	WRKY50	ClHDZ1	1633	1641	-	16.4545	5.98e-06	0.317	TTGACTTTT
MA1215.2	ATHB-53	ClHDZ3	1567	1575	-	15.8657	5.98e-06	0.416	CAATAATTG
MA0008.4	HAT5	ClHDZ3	1567	1575	-	16.1688	5.98e-06	0.561	CAATAATTG
MA1213.3	ZHD3	ClHDZ3	1567	1575	+	15.9783	5.98e-06	0.584	caattattg
MA1210.3	HAT22	ClHDZ3	1567	1575	-	15.8661	5.98e-06	0.725	CAATAATTG
MA1813.2	EIL4	ClHDZ9	829	837	-	14.6515	5.98e-06	0.896	TACAATGAA
MA1239.2	ERF104	ClHDZ27	1914	1929	-	14.4697	5.99e-06	0.0498	CGGCGGCCTCCGCCGC
MA1416.1	RAMOSA1	ClHDZ30	1415	1428	+	12.7	6e-06	0.0175	gagagagagtgaaa
MA0976.3	CRF4	ClHDZ4	1990	1999	+	14.7551	6e-06	0.0628	ctgccgccgc
MA1371.2	IDD4	ClHDZ25	1839	1853	+	13.9545	6e-06	0.298	agaaaaagacgaata
MA2419.1	UB3	ClHDZ22	1511	1520	-	14.7872	6.01e-06	0.238	CAAGTACAAC
MA1402.1	BPC6	ClHDZ3	1903	1923	+	6	6.02e-06	0.017	gtatgtgtctttctctatatc
MA1820.2	Zm00001d024324	ClHDZ28	915	923	-	13.6788	6.02e-06	0.0614	GGCCGCCGC
MA1820.2	Zm00001d024324	ClHDZ4	1198	1206	-	13.6788	6.02e-06	0.0614	GGCCGCCGC
MA1820.2	Zm00001d024324	ClHDZ39	1302	1310	+	13.6788	6.02e-06	0.0614	ggccgccgc
MA2408.1	BAD1	ClHDZ28	1374	1385	+	14.3878	6.03e-06	0.0585	cccgagcccggc
MA2438.1	SPL1D	ClHDZ16	1277	1290	-	14.1727	6.03e-06	0.254	GTAGTACTACCAGT
MA2042.2	MYB58	ClHDZ31	451	459	-	14.9675	6.03e-06	0.467	TCACCAACC
MA1379.1	SOL1	ClHDZ20	124	138	-	14.5522	6.05e-06	0.0531	ATGTAAAATTCAAAT
MA1279.2	DOF1.5	ClHDZ24	1057	1072	-	14.2879	6.05e-06	0.0794	AAGATAAAAAGTTACA
MA1402.1	BPC6	ClHDZ12	1547	1567	+	5.97368	6.07e-06	0.017	ctctctccgtctctttcgttc
MA1402.1	BPC6	ClHDZ14	1804	1824	+	5.97368	6.07e-06	0.017	ctctctccgtctctttcgttc
MA1257.2	ERF9	ClHDZ39	247	265	-	14.0758	6.07e-06	0.0383	GTCCGCCGTGACGGCGACG
MA1257.2	ERF9	ClHDZ16	1694	1712	-	14.0758	6.07e-06	0.0383	GACTGTTGAGACGACGGCG
MA1256.2	RAP2-12	ClHDZ20	963	973	+	14.8636	6.07e-06	0.0566	gactgcggcgg
MA1754.2	ERF073	ClHDZ4	1196	1206	-	14.7705	6.07e-06	0.0567	GGCCGCCGCCG
MA1162.1	TCX2	ClHDZ9	1087	1101	+	14.5821	6.08e-06	0.0647	gtttcaatttcaaac
MA2416.1	EREB29	ClHDZ37	1023	1032	-	14.2927	6.09e-06	0.0494	GCCGCCGTCC
MA0550.3	BZR1	ClHDZ31	919	928	+	14.9091	6.1e-06	0.457	cacacgtgcc
MA1222.1	ERF014	ClHDZ21	1951	1965	+	14.5303	6.11e-06	0.113	cggccgccaccggca
MA1269.2	DOF4.5	ClHDZ39	1808	1820	+	14.3182	6.11e-06	0.241	caaaagcggcttt
MA1685.2	ARF10	ClHDZ13	1990	2000	-	14.7064	6.12e-06	0.324	AATGGGGGACG
MA1328.1	ZHD9	ClHDZ36	101	115	+	14.5821	6.14e-06	0.163	aaaattaactaatta
MA1162.1	TCX2	ClHDZ18	586	600	+	14.5522	6.15e-06	0.0647	aatttaattttaaat
MA1353.2	AT1G72740	ClHDZ23	1715	1725	-	14.7576	6.16e-06	0.238	AGCTAGGGTTT
MA1228.2	ERF091	ClHDZ4	1987	1999	-	14.5303	6.17e-06	0.0542	GCGGCGGCAGTGG
MA1404.1	BPC1	ClHDZ31	1825	1848	-	6.54545	6.18e-06	0.0148	ATAGGAGAGAGAGAGAGGGGGTAG
MA1160.2	IDD6	ClHDZ13	504	519	-	13.8143	6.18e-06	0.26	TTTTTTTCCTTTTCTG
MA1379.1	SOL1	ClHDZ32	651	665	+	14.5075	6.21e-06	0.0531	cttcaaaatttgaat
MA2441.1	SPL3A	ClHDZ16	1280	1291	-	14.3333	6.21e-06	0.454	AGTAGTACTACC
MA1416.1	RAMOSA1	ClHDZ33	226	239	+	12.6143	6.23e-06	0.0178	gtgaaagagaggga
MA1781.2	MYB94	ClHDZ16	24	33	+	14.6393	6.23e-06	0.282	tcaaccacct
MA1162.1	TCX2	ClHDZ32	50	64	-	14.5224	6.24e-06	0.0647	TTCTGAAATTTGAAA
MA2348.1	IDD6	ClHDZ13	504	519	-	13.7377	6.24e-06	0.263	TTTTTTTCCTTTTCTG
MA1337.2	BZIP44	ClHDZ23	817	829	+	13.7424	6.25e-06	0.497	atgtgacgtggct
MA2398.1	AS2	ClHDZ4	1150	1167	+	14.1475	6.26e-06	0.0727	cgccgaaggtgaagccga
MA1746.1	BZIP69	ClHDZ30	1197	1207	-	14.6885	6.28e-06	0.301	TTCCAGCTGTA
MA1688.2	ARF16	ClHDZ35	767	776	-	14.035	6.29e-06	0.326	AAAGACAAGA
MA1262.2	ERF2	ClHDZ38	1803	1815	-	14.6061	6.3e-06	0.0581	CCTCCTCCGCCTC
MA1000.3	ERF105	ClHDZ39	661	670	-	15.0758	6.33e-06	0.0589	ACGGCGGCGA
MA1735.2	AT2G38300	ClHDZ27	875	884	+	13.9016	6.33e-06	0.664	aaaattcttt
MA1402.1	BPC6	ClHDZ25	650	670	+	5.84211	6.34e-06	0.0174	ctttctttctttccctttttt
MA1270.2	DOF3.2	ClHDZ14	76	91	-	14.2424	6.34e-06	0.164	TTCCTTTTTCTTTCCT
MA2417.1	EREB71	ClHDZ27	1530	1539	+	14.6	6.34e-06	0.268	gaccgacccc
MA1226.2	DREB2G	ClHDZ37	833	846	+	14.5	6.35e-06	0.0602	gcagcaggcggcgg
MA1226.2	DREB2G	ClHDZ16	1943	1956	-	14.5	6.35e-06	0.0602	GGCGCAGGTGGCGG
MA1817.2	Zm00001d020267	ClHDZ35	1154	1163	+	14.2485	6.36e-06	0.0507	cgccgccacc
MA1267.2	DOF5.8	ClHDZ8	1761	1779	-	14.3485	6.38e-06	0.0517	CTCATTTTATTTTCTTTTG
MA0994.3	ERF8	ClHDZ4	1144	1154	+	14.4242	6.38e-06	0.0719	cggcggcgccg
MA1416.1	RAMOSA1	ClHDZ33	228	241	+	12.5571	6.4e-06	0.018	gaaagagagggaga
MA1281.2	DOF5.1	ClHDZ3	1855	1873	+	14.3939	6.41e-06	0.0445	ataaagaggaaaagaaaat
MA1222.1	ERF014	ClHDZ22	1077	1091	+	14.4545	6.41e-06	0.113	accccaccgccgccg
MA0571.2	ANT	ClHDZ28	407	422	-	13.4607	6.41e-06	0.254	ATACGGTTTCCAAAGT
MA1379.1	SOL1	ClHDZ20	117	131	+	14.4478	6.42e-06	0.0531	ttctcaaatttgaat
MA1833.2	Zm00001d049364	ClHDZ21	1951	1961	+	14.1972	6.43e-06	0.0529	cggccgccacc
MA2408.1	BAD1	ClHDZ4	1568	1579	+	14.2449	6.43e-06	0.0585	ccccgccccacc
MA1349.2	BZIP16	ClHDZ14	219	228	+	15.0152	6.44e-06	0.281	cgacgtggcg
MA1264.2	ERF095	ClHDZ39	344	356	-	14.4091	6.47e-06	0.0571	GCGGCGGAGGCGT
MA1363.1	LRL2	ClHDZ4	1080	1094	-	14.3371	6.47e-06	0.128	CTGGCTCGTCACGTG
MA1330.2	ZHD6	ClHDZ15	956	967	-	14.1642	6.47e-06	0.147	ATAAGTAATTAA
MA1330.2	ZHD6	ClHDZ6	959	970	-	14.1642	6.47e-06	0.147	ATAAGTAATTAA
MA2344.1	REV	ClHDZ19	1726	1739	-	14.1806	6.47e-06	0.313	CATCATCATCATCA
MA1199.1	AGL16	ClHDZ4	98	112	-	14.4545	6.47e-06	0.514	TTTCCTTTTGGGTAA
MA1226.2	DREB2G	ClHDZ7	911	924	-	14.4697	6.49e-06	0.0602	GTTATAGGCGGTGG
MA1246.2	LEP	ClHDZ12	784	793	-	14.5758	6.51e-06	0.0486	CTGCGCCGCC
MA1246.2	LEP	ClHDZ14	1048	1057	-	14.5758	6.51e-06	0.0486	CTGCGCCGCC
MA1246.2	LEP	ClHDZ4	1278	1287	+	14.5758	6.51e-06	0.0486	ctgcgccgcc
MA2030.2	MYB96	ClHDZ7	1488	1498	+	14.4474	6.51e-06	0.444	cccacccacca
MA1416.1	RAMOSA1	ClHDZ20	354	367	+	12.5	6.54e-06	0.018	atgcgagagagagg
MA2438.1	SPL1D	ClHDZ16	1278	1291	+	14.0364	6.54e-06	0.254	ctggtagtactact
MA1403.1	BPC5	ClHDZ25	646	675	-	-33.2927	6.57e-06	0.0246	AATAAAAAAAAGGGAAAGAAAGAAAGGGAG
MA2415.1	EREB138	ClHDZ13	1917	1926	+	14.65	6.57e-06	0.214	ctgccgccat
MA1262.2	ERF2	ClHDZ20	1023	1035	+	14.5455	6.58e-06	0.0581	cacccgccgcctc
MA1159.2	SGR5	ClHDZ10	983	995	+	14.4545	6.59e-06	0.222	tagaaagacaaaa
MA1372.2	ZAT10	ClHDZ2	1745	1754	-	12.7015	6.59e-06	0.328	CACTTCCACT
MA1340.2	BZIP3	ClHDZ23	817	829	+	14.3636	6.6e-06	0.35	atgtgacgtggct
MA2053.2	NAC105	ClHDZ21	918	926	-	13.8469	6.62e-06	0.424	GAAGCAACC
MA1812.2	ASR1	ClHDZ19	1234	1242	+	15.1316	6.62e-06	0.526	aggcccaaa
MA1812.2	ASR1	ClHDZ1	1655	1663	-	15.1316	6.62e-06	0.526	AGGCCCAAA
MA2408.1	BAD1	ClHDZ28	915	926	-	14.1939	6.64e-06	0.0585	CCGGGCCGCCGC
MA1208.2	GT-2	ClHDZ34	1301	1311	-	14	6.65e-06	0.221	ATTTTTACTGT
MA1404.1	BPC1	ClHDZ3	1904	1927	-	6.33333	6.66e-06	0.0157	GGTAGATATAGAGAAAGACACATA
MA1819.2	Zm00001d005892	ClHDZ21	253	260	+	15.9212	6.67e-06	0.0569	cgccgccg
MA1819.2	Zm00001d005892	ClHDZ15	578	585	-	15.9212	6.67e-06	0.0569	CGCCGCCG
MA1819.2	Zm00001d005892	ClHDZ6	581	588	-	15.9212	6.67e-06	0.0569	CGCCGCCG
MA1819.2	Zm00001d005892	ClHDZ15	581	588	-	15.9212	6.67e-06	0.0569	CGCCGCCG
MA1819.2	Zm00001d005892	ClHDZ6	584	591	-	15.9212	6.67e-06	0.0569	CGCCGCCG
MA1819.2	Zm00001d005892	ClHDZ5	613	620	+	15.9212	6.67e-06	0.0569	cgccgccg
MA1819.2	Zm00001d005892	ClHDZ20	644	651	+	15.9212	6.67e-06	0.0569	cgccgccg
MA1819.2	Zm00001d005892	ClHDZ39	662	669	+	15.9212	6.67e-06	0.0569	cgccgccg
MA1819.2	Zm00001d005892	ClHDZ4	1015	1022	+	15.9212	6.67e-06	0.0569	cgccgccg
MA1819.2	Zm00001d005892	ClHDZ22	1084	1091	+	15.9212	6.67e-06	0.0569	cgccgccg
MA1819.2	Zm00001d005892	ClHDZ4	1144	1151	-	15.9212	6.67e-06	0.0569	CGCCGCCG
MA1819.2	Zm00001d005892	ClHDZ12	1169	1176	-	15.9212	6.67e-06	0.0569	CGCCGCCG
MA1819.2	Zm00001d005892	ClHDZ4	1196	1203	-	15.9212	6.67e-06	0.0569	CGCCGCCG
MA1819.2	Zm00001d005892	ClHDZ4	1281	1288	+	15.9212	6.67e-06	0.0569	cgccgccg
MA1819.2	Zm00001d005892	ClHDZ21	1428	1435	+	15.9212	6.67e-06	0.0569	cgccgccg
MA1819.2	Zm00001d005892	ClHDZ21	1431	1438	+	15.9212	6.67e-06	0.0569	cgccgccg
MA1819.2	Zm00001d005892	ClHDZ14	1429	1436	-	15.9212	6.67e-06	0.0569	CGCCGCCG
MA1819.2	Zm00001d005892	ClHDZ10	1486	1493	-	15.9212	6.67e-06	0.0569	CGCCGCCG
MA1034.1	Os05g0497200	ClHDZ21	253	260	+	15.5138	6.67e-06	0.0571	cgccgccg
MA1034.1	Os05g0497200	ClHDZ15	578	585	-	15.5138	6.67e-06	0.0571	CGCCGCCG
MA1034.1	Os05g0497200	ClHDZ15	581	588	-	15.5138	6.67e-06	0.0571	CGCCGCCG
MA1034.1	Os05g0497200	ClHDZ6	581	588	-	15.5138	6.67e-06	0.0571	CGCCGCCG
MA1034.1	Os05g0497200	ClHDZ6	584	591	-	15.5138	6.67e-06	0.0571	CGCCGCCG
MA1034.1	Os05g0497200	ClHDZ5	613	620	+	15.5138	6.67e-06	0.0571	cgccgccg
MA1034.1	Os05g0497200	ClHDZ20	644	651	+	15.5138	6.67e-06	0.0571	cgccgccg
MA1034.1	Os05g0497200	ClHDZ39	662	669	+	15.5138	6.67e-06	0.0571	cgccgccg
MA1034.1	Os05g0497200	ClHDZ4	1015	1022	+	15.5138	6.67e-06	0.0571	cgccgccg
MA1034.1	Os05g0497200	ClHDZ22	1084	1091	+	15.5138	6.67e-06	0.0571	cgccgccg
MA1034.1	Os05g0497200	ClHDZ4	1144	1151	-	15.5138	6.67e-06	0.0571	CGCCGCCG
MA1034.1	Os05g0497200	ClHDZ12	1169	1176	-	15.5138	6.67e-06	0.0571	CGCCGCCG
MA1034.1	Os05g0497200	ClHDZ4	1196	1203	-	15.5138	6.67e-06	0.0571	CGCCGCCG
MA1034.1	Os05g0497200	ClHDZ4	1281	1288	+	15.5138	6.67e-06	0.0571	cgccgccg
MA1034.1	Os05g0497200	ClHDZ21	1428	1435	+	15.5138	6.67e-06	0.0571	cgccgccg
MA1034.1	Os05g0497200	ClHDZ21	1431	1438	+	15.5138	6.67e-06	0.0571	cgccgccg
MA1034.1	Os05g0497200	ClHDZ14	1429	1436	-	15.5138	6.67e-06	0.0571	CGCCGCCG
MA1034.1	Os05g0497200	ClHDZ10	1486	1493	-	15.5138	6.67e-06	0.0571	CGCCGCCG
MA1231.3	ERF15	ClHDZ21	253	260	+	14.5843	6.67e-06	0.0585	cgccgccg
MA1231.3	ERF15	ClHDZ15	578	585	-	14.5843	6.67e-06	0.0585	CGCCGCCG
MA1231.3	ERF15	ClHDZ15	581	588	-	14.5843	6.67e-06	0.0585	CGCCGCCG
MA1231.3	ERF15	ClHDZ6	581	588	-	14.5843	6.67e-06	0.0585	CGCCGCCG
MA1231.3	ERF15	ClHDZ6	584	591	-	14.5843	6.67e-06	0.0585	CGCCGCCG
MA1231.3	ERF15	ClHDZ5	613	620	+	14.5843	6.67e-06	0.0585	cgccgccg
MA1231.3	ERF15	ClHDZ20	644	651	+	14.5843	6.67e-06	0.0585	cgccgccg
MA1231.3	ERF15	ClHDZ39	662	669	+	14.5843	6.67e-06	0.0585	cgccgccg
MA1231.3	ERF15	ClHDZ4	1015	1022	+	14.5843	6.67e-06	0.0585	cgccgccg
MA1231.3	ERF15	ClHDZ22	1084	1091	+	14.5843	6.67e-06	0.0585	cgccgccg
MA1231.3	ERF15	ClHDZ4	1144	1151	-	14.5843	6.67e-06	0.0585	CGCCGCCG
MA1231.3	ERF15	ClHDZ12	1169	1176	-	14.5843	6.67e-06	0.0585	CGCCGCCG
MA1231.3	ERF15	ClHDZ4	1196	1203	-	14.5843	6.67e-06	0.0585	CGCCGCCG
MA1231.3	ERF15	ClHDZ4	1281	1288	+	14.5843	6.67e-06	0.0585	cgccgccg
MA1231.3	ERF15	ClHDZ21	1428	1435	+	14.5843	6.67e-06	0.0585	cgccgccg
MA1231.3	ERF15	ClHDZ21	1431	1438	+	14.5843	6.67e-06	0.0585	cgccgccg
MA1231.3	ERF15	ClHDZ14	1429	1436	-	14.5843	6.67e-06	0.0585	CGCCGCCG
MA1231.3	ERF15	ClHDZ10	1486	1493	-	14.5843	6.67e-06	0.0585	CGCCGCCG
MA0975.1	CRF2	ClHDZ1	251	258	-	15.1967	6.67e-06	0.0612	CCGCCGCC
MA0975.1	CRF2	ClHDZ15	576	583	-	15.1967	6.67e-06	0.0612	CCGCCGCC
MA0975.1	CRF2	ClHDZ6	579	586	-	15.1967	6.67e-06	0.0612	CCGCCGCC
MA0975.1	CRF2	ClHDZ15	579	586	-	15.1967	6.67e-06	0.0612	CCGCCGCC
MA0975.1	CRF2	ClHDZ6	582	589	-	15.1967	6.67e-06	0.0612	CCGCCGCC
MA0975.1	CRF2	ClHDZ15	582	589	-	15.1967	6.67e-06	0.0612	CCGCCGCC
MA0975.1	CRF2	ClHDZ6	585	592	-	15.1967	6.67e-06	0.0612	CCGCCGCC
MA0975.1	CRF2	ClHDZ37	839	846	-	15.1967	6.67e-06	0.0612	CCGCCGCC
MA0975.1	CRF2	ClHDZ20	1026	1033	+	15.1967	6.67e-06	0.0612	ccgccgcc
MA0975.1	CRF2	ClHDZ22	1083	1090	+	15.1967	6.67e-06	0.0612	ccgccgcc
MA0975.1	CRF2	ClHDZ4	1197	1204	-	15.1967	6.67e-06	0.0612	CCGCCGCC
MA0975.1	CRF2	ClHDZ21	1427	1434	+	15.1967	6.67e-06	0.0612	ccgccgcc
MA0975.1	CRF2	ClHDZ21	1430	1437	+	15.1967	6.67e-06	0.0612	ccgccgcc
MA0975.1	CRF2	ClHDZ21	1433	1440	+	15.1967	6.67e-06	0.0612	ccgccgcc
MA0975.1	CRF2	ClHDZ39	1510	1517	+	15.1967	6.67e-06	0.0612	ccgccgcc
MA0975.1	CRF2	ClHDZ4	1913	1920	+	15.1967	6.67e-06	0.0612	ccgccgcc
MA0975.1	CRF2	ClHDZ2	1941	1948	+	15.1967	6.67e-06	0.0612	ccgccgcc
MA1671.2	ERF118	ClHDZ1	251	258	-	15.5636	6.67e-06	0.0617	CCGCCGCC
MA1671.2	ERF118	ClHDZ15	576	583	-	15.5636	6.67e-06	0.0617	CCGCCGCC
MA1671.2	ERF118	ClHDZ15	579	586	-	15.5636	6.67e-06	0.0617	CCGCCGCC
MA1671.2	ERF118	ClHDZ6	579	586	-	15.5636	6.67e-06	0.0617	CCGCCGCC
MA1671.2	ERF118	ClHDZ15	582	589	-	15.5636	6.67e-06	0.0617	CCGCCGCC
MA1671.2	ERF118	ClHDZ6	582	589	-	15.5636	6.67e-06	0.0617	CCGCCGCC
MA1671.2	ERF118	ClHDZ6	585	592	-	15.5636	6.67e-06	0.0617	CCGCCGCC
MA1671.2	ERF118	ClHDZ37	839	846	-	15.5636	6.67e-06	0.0617	CCGCCGCC
MA1671.2	ERF118	ClHDZ20	1026	1033	+	15.5636	6.67e-06	0.0617	ccgccgcc
MA1671.2	ERF118	ClHDZ22	1083	1090	+	15.5636	6.67e-06	0.0617	ccgccgcc
MA1671.2	ERF118	ClHDZ4	1197	1204	-	15.5636	6.67e-06	0.0617	CCGCCGCC
MA1671.2	ERF118	ClHDZ21	1427	1434	+	15.5636	6.67e-06	0.0617	ccgccgcc
MA1671.2	ERF118	ClHDZ21	1430	1437	+	15.5636	6.67e-06	0.0617	ccgccgcc
MA1671.2	ERF118	ClHDZ21	1433	1440	+	15.5636	6.67e-06	0.0617	ccgccgcc
MA1671.2	ERF118	ClHDZ39	1510	1517	+	15.5636	6.67e-06	0.0617	ccgccgcc
MA1671.2	ERF118	ClHDZ4	1913	1920	+	15.5636	6.67e-06	0.0617	ccgccgcc
MA1671.2	ERF118	ClHDZ2	1941	1948	+	15.5636	6.67e-06	0.0617	ccgccgcc
MA1245.3	ERF112	ClHDZ20	643	651	+	14.8293	6.67e-06	0.0617	tcgccgccg
MA1245.3	ERF112	ClHDZ39	661	669	+	14.8293	6.67e-06	0.0617	tcgccgccg
MA1245.3	ERF112	ClHDZ10	1486	1494	-	14.8293	6.67e-06	0.0617	TCGCCGCCG
MA1053.1	ERF109	ClHDZ37	376	383	+	15.5612	6.67e-06	0.0716	gcgccgcc
MA1053.1	ERF109	ClHDZ5	612	619	+	15.5612	6.67e-06	0.0716	gcgccgcc
MA1053.1	ERF109	ClHDZ12	784	791	-	15.5612	6.67e-06	0.0716	GCGCCGCC
MA1053.1	ERF109	ClHDZ8	936	943	+	15.5612	6.67e-06	0.0716	gcgccgcc
MA1053.1	ERF109	ClHDZ14	1048	1055	-	15.5612	6.67e-06	0.0716	GCGCCGCC
MA1053.1	ERF109	ClHDZ23	1093	1100	+	15.5612	6.67e-06	0.0716	gcgccgcc
MA1053.1	ERF109	ClHDZ4	1145	1152	-	15.5612	6.67e-06	0.0716	GCGCCGCC
MA1053.1	ERF109	ClHDZ12	1170	1177	-	15.5612	6.67e-06	0.0716	GCGCCGCC
MA1053.1	ERF109	ClHDZ27	1239	1246	-	15.5612	6.67e-06	0.0716	GCGCCGCC
MA1053.1	ERF109	ClHDZ4	1280	1287	+	15.5612	6.67e-06	0.0716	gcgccgcc
MA1053.1	ERF109	ClHDZ14	1430	1437	-	15.5612	6.67e-06	0.0716	GCGCCGCC
MA1053.1	ERF109	ClHDZ21	1542	1549	+	15.5612	6.67e-06	0.0716	gcgccgcc
MA1051.1	RAP2-3	ClHDZ37	376	383	+	14.4404	6.67e-06	0.0725	gcgccgcc
MA1051.1	RAP2-3	ClHDZ5	612	619	+	14.4404	6.67e-06	0.0725	gcgccgcc
MA1051.1	RAP2-3	ClHDZ12	784	791	-	14.4404	6.67e-06	0.0725	GCGCCGCC
MA1051.1	RAP2-3	ClHDZ8	936	943	+	14.4404	6.67e-06	0.0725	gcgccgcc
MA1051.1	RAP2-3	ClHDZ14	1048	1055	-	14.4404	6.67e-06	0.0725	GCGCCGCC
MA1051.1	RAP2-3	ClHDZ23	1093	1100	+	14.4404	6.67e-06	0.0725	gcgccgcc
MA1051.1	RAP2-3	ClHDZ4	1145	1152	-	14.4404	6.67e-06	0.0725	GCGCCGCC
MA1051.1	RAP2-3	ClHDZ12	1170	1177	-	14.4404	6.67e-06	0.0725	GCGCCGCC
MA1051.1	RAP2-3	ClHDZ27	1239	1246	-	14.4404	6.67e-06	0.0725	GCGCCGCC
MA1051.1	RAP2-3	ClHDZ4	1280	1287	+	14.4404	6.67e-06	0.0725	gcgccgcc
MA1051.1	RAP2-3	ClHDZ14	1430	1437	-	14.4404	6.67e-06	0.0725	GCGCCGCC
MA1051.1	RAP2-3	ClHDZ21	1542	1549	+	14.4404	6.67e-06	0.0725	gcgccgcc
MA1430.2	TB1	ClHDZ28	1069	1077	+	14.918	6.67e-06	0.215	gggccccca
MA1192.2	DIV1	ClHDZ21	1710	1720	-	14.3485	6.67e-06	1	GGGATAAGGTT
MA1264.2	ERF095	ClHDZ29	1857	1869	+	14.3485	6.68e-06	0.0571	acggcggcagcgg
MA1261.2	ERF122	ClHDZ15	576	585	+	13.9868	6.68e-06	0.0814	ggcggcggcg
MA1261.2	ERF122	ClHDZ15	579	588	+	13.9868	6.68e-06	0.0814	ggcggcggcg
MA1261.2	ERF122	ClHDZ6	579	588	+	13.9868	6.68e-06	0.0814	ggcggcggcg
MA1261.2	ERF122	ClHDZ6	582	591	+	13.9868	6.68e-06	0.0814	ggcggcggcg
MA1261.2	ERF122	ClHDZ21	1428	1437	-	13.9868	6.68e-06	0.0814	GGCGGCGGCG
MA1261.2	ERF122	ClHDZ21	1431	1440	-	13.9868	6.68e-06	0.0814	GGCGGCGGCG
MA1818.1	Zm00001d052229	ClHDZ14	229	238	-	15.0769	6.7e-06	0.0413	CCCCGCCGCG
MA1818.1	Zm00001d052229	ClHDZ8	1022	1031	+	15.0769	6.7e-06	0.0413	ccccgccgcg
MA1818.1	Zm00001d052229	ClHDZ22	1129	1138	+	15.0769	6.7e-06	0.0413	ccccgccgcg
MA1818.1	Zm00001d052229	ClHDZ21	1464	1473	+	15.0769	6.7e-06	0.0413	ccccgccgcg
MA1818.1	Zm00001d052229	ClHDZ21	1830	1839	+	15.0769	6.7e-06	0.0413	ccccgccgcg
MA1818.1	Zm00001d052229	ClHDZ22	1991	2000	+	15.0769	6.7e-06	0.0413	ccccgccgcg
MA1221.1	RAP2-6	ClHDZ8	930	944	-	14.2576	6.71e-06	0.0573	AGGCGGCGCCTACGG
MA1277.2	DOF1.7	ClHDZ26	821	831	-	13.803	6.72e-06	0.151	AAAAAGTAGAT
MA1831.2	Zm00001d031796	ClHDZ33	1910	1919	+	14.4326	6.73e-06	0.0938	cacggcgaca
MA1817.2	Zm00001d020267	ClHDZ4	1142	1151	-	14.1636	6.77e-06	0.0513	CGCCGCCGCT
MA1266.2	RAP2-11	ClHDZ7	248	258	-	14.4545	6.77e-06	0.0671	CCATCGCCGCC
MA1222.1	ERF014	ClHDZ32	1888	1902	+	14.3636	6.78e-06	0.113	atccctccaccgcct
MA1235.1	AIL7	ClHDZ23	1915	1925	+	13.7879	6.78e-06	0.211	cagttcccgag
MA1054.2	ARALYDRAFT_897773	ClHDZ7	1280	1288	-	14.8652	6.78e-06	0.268	GGGGCCCAC
MA1054.2	ARALYDRAFT_897773	ClHDZ7	1736	1744	+	14.8652	6.78e-06	0.268	ggggcccac
MA1054.2	ARALYDRAFT_897773	ClHDZ7	1766	1774	-	14.8652	6.78e-06	0.268	GGGGCCCAC
MA1373.1	GAF1	ClHDZ39	1167	1181	+	13.4878	6.81e-06	0.135	cgcaacacgacacac
MA1274.1	DOF3.6	ClHDZ19	1314	1334	-	14.197	6.82e-06	0.0302	TTTTTTTTTTGCGTTTTCTTG
MA1379.1	SOL1	ClHDZ32	180	194	-	14.3433	6.82e-06	0.0531	TTTGAATTTTTAAAA
MA1379.1	SOL1	ClHDZ38	549	563	-	14.3433	6.82e-06	0.0531	ATTATATATTTAAAT
MA1682.2	TCX3	ClHDZ38	1034	1045	+	14.5738	6.83e-06	0.151	agattcaaatat
MA1404.1	BPC1	ClHDZ38	1920	1943	-	6.25758	6.84e-06	0.0159	GGGAGGGAGGGAGGGAGGAGCAGG
MA0976.3	CRF4	ClHDZ4	1198	1207	-	14.4796	6.84e-06	0.0632	CGGCCGCCGC
MA0976.3	CRF4	ClHDZ39	1301	1310	+	14.4796	6.84e-06	0.0632	cggccgccgc
MA1228.2	ERF091	ClHDZ39	344	356	-	14.3182	6.85e-06	0.057	GCGGCGGAGGCGT
MA2022.2	LOB	ClHDZ5	612	624	+	13.9495	6.86e-06	0.0412	gcgccgccgtcgt
MA1753.2	ERF057	ClHDZ7	905	918	+	14.1967	6.86e-06	0.0537	atatctccaccgcc
MA1402.1	BPC6	ClHDZ22	275	295	+	5.59211	6.87e-06	0.0186	ttgtctttctttctcttacgt
MA1350.1	BZIP42	ClHDZ23	153	164	-	11.2317	6.88e-06	0.364	TGGTGACGAGGA
MA1161.1	TSO1	ClHDZ18	585	599	+	14.3889	6.9e-06	0.0602	aaatttaattttaaa
MA1161.1	TSO1	ClHDZ32	652	666	-	14.3889	6.9e-06	0.0602	AATTCAAATTTTGAA
MA1246.2	LEP	ClHDZ1	904	913	+	14.4545	6.93e-06	0.0486	cgtcgccgcc
MA0570.3	ABF1	ClHDZ1	476	485	-	14.7245	6.94e-06	0.275	ATACGTGGCA
MA1221.1	RAP2-6	ClHDZ39	658	672	-	14.197	6.95e-06	0.0573	AAACGGCGGCGATGA
MA2445.1	SPL4D	ClHDZ27	1801	1812	+	14.1626	6.96e-06	0.418	gctactgccgct
MA1264.2	ERF095	ClHDZ4	1987	1999	-	14.2576	6.98e-06	0.0571	GCGGCGGCAGTGG
MA1416.1	RAMOSA1	ClHDZ16	1294	1307	-	12.3571	6.99e-06	0.0188	GAGAGTGAGAGAGT
MA1250.2	DREB2D	ClHDZ28	1628	1641	+	14.3788	6.99e-06	0.0635	cctcctccacctcc
MA1001.4	ERF076	ClHDZ21	1951	1960	+	14.551	7e-06	0.0756	cggccgccac
MA0554.2	SOC1	ClHDZ24	301	313	+	14.2419	7.01e-06	0.37	tttccttttttcg
MA1159.2	SGR5	ClHDZ17	1575	1587	+	14.3788	7.03e-06	0.222	aataaaaacaaaa
MA1416.1	RAMOSA1	ClHDZ17	1908	1921	+	12.3429	7.04e-06	0.0188	gagagagaaagaga
MA1274.1	DOF3.6	ClHDZ2	1245	1265	-	14.1515	7.05e-06	0.0303	ACCATTTTTTTTTTTTTTTTG
MA1349.2	BZIP16	ClHDZ39	1709	1718	-	14.6818	7.05e-06	0.281	ACACGTGGCG
MA1349.2	BZIP16	ClHDZ4	1896	1905	-	14.6818	7.05e-06	0.281	ACACGTGGCG
MA1355.2	TRB2	ClHDZ20	1079	1089	+	14.9242	7.05e-06	0.454	taaccctaatc
MA2423.1	OsbZIP69	ClHDZ1	476	487	-	13.6735	7.06e-06	0.26	GCATACGTGGCA
MA1814.2	RIN	ClHDZ20	925	934	-	14.328	7.08e-06	0.187	CTTTTTTTGG
MA1814.2	RIN	ClHDZ24	1664	1673	-	14.328	7.08e-06	0.187	CTTTTTTTGG
MA2442.1	SPL3B	ClHDZ12	465	478	-	13.5854	7.09e-06	0.504	ACCAGTACTACTGG
MA2442.1	SPL3B	ClHDZ14	734	747	-	13.5854	7.09e-06	0.504	ACCAGTACTACTGG
MA2416.1	EREB29	ClHDZ1	250	259	-	13.813	7.1e-06	0.0531	TCCGCCGCCA
MA1208.2	GT-2	ClHDZ24	800	810	-	13.9697	7.1e-06	0.221	ATTTTTACCAT
MA1685.2	ARF10	ClHDZ13	1005	1015	+	14.6147	7.11e-06	0.324	accgggagacg
MA1788.1	NAC054	ClHDZ18	1959	1977	+	14.2951	7.11e-06	1	cttcacccgcacgccacag
MA1252.2	ERF086	ClHDZ5	153	162	-	14.7576	7.13e-06	0.0599	CCGGCGCCGT
MA1404.1	BPC1	ClHDZ34	1973	1996	-	6.13636	7.14e-06	0.0163	GAGTGGTGGAGTGAAGGGGAGGGA
MA1833.2	Zm00001d049364	ClHDZ27	1916	1926	-	14	7.14e-06	0.0529	CGGCCTCCGCC
MA1281.2	DOF5.1	ClHDZ4	103	121	+	14.2424	7.16e-06	0.0451	caaaaggaaaaacggaaag
MA1281.2	DOF5.1	ClHDZ19	1325	1343	+	14.2424	7.16e-06	0.0451	aaaaaaaaaagaaaaaaaa
MA1250.2	DREB2D	ClHDZ1	900	913	+	14.3333	7.17e-06	0.0635	cagccgtcgccgcc
MA1817.2	Zm00001d020267	ClHDZ1	904	913	+	14.0909	7.18e-06	0.0519	cgtcgccgcc
MA1273.2	DOF4.2	ClHDZ13	38	48	-	14.5303	7.18e-06	0.221	AAAAAGGTCAA
MA1273.2	DOF4.2	ClHDZ10	1018	1028	+	14.5303	7.18e-06	0.221	aaaaaggtcaa
MA1377.2	PLT1	ClHDZ33	1557	1572	+	14.1842	7.2e-06	0.232	tacacatatttcgaga
MA1350.1	BZIP42	ClHDZ30	1758	1769	+	11.0976	7.2e-06	0.364	cgcttacgtgtc
MA1156.2	JKD	ClHDZ32	498	509	+	14.3182	7.21e-06	0.284	ttttgtagtttt
MA1267.2	DOF5.8	ClHDZ8	1935	1953	+	14.1818	7.23e-06	0.0557	cagtttttcttttcttttt
MA1225.1	ERF5	ClHDZ8	930	944	+	13.9091	7.23e-06	0.0572	ccgtaggcgccgcct
MA2398.1	AS2	ClHDZ5	159	176	-	13.918	7.23e-06	0.0727	CGGCGGAAGGACAGCCGG
MA2398.1	AS2	ClHDZ13	1133	1150	+	13.918	7.23e-06	0.0727	cagcgaaagaaacggcgc
MA1250.2	DREB2D	ClHDZ4	1142	1155	-	14.3182	7.24e-06	0.0635	TCGGCGCCGCCGCT
MA1000.3	ERF105	ClHDZ1	249	258	+	14.8939	7.25e-06	0.0636	ctggcggcgg
MA1404.1	BPC1	ClHDZ33	1858	1881	+	6.09091	7.26e-06	0.0163	gagagggagggagagactgcgctg
MA1246.2	LEP	ClHDZ22	1084	1093	+	14.4091	7.27e-06	0.0486	cgccgccgcg
MA2380.1	DOF4.7	ClHDZ20	42	50	-	13.8852	7.28e-06	0.163	TAACTTTTT
MA2380.1	DOF4.7	ClHDZ18	314	322	+	13.8852	7.28e-06	0.163	taacttttt
MA2380.1	DOF4.7	ClHDZ18	723	731	-	13.8852	7.28e-06	0.163	TAACTTTTT
MA2380.1	DOF4.7	ClHDZ24	1059	1067	+	13.8852	7.28e-06	0.163	taacttttt
MA2380.1	DOF4.7	ClHDZ30	1237	1245	+	13.8852	7.28e-06	0.163	taacttttt
MA2380.1	DOF4.7	ClHDZ38	1642	1650	+	13.8852	7.28e-06	0.163	taacttttt
MA2380.1	DOF4.7	ClHDZ2	1763	1771	+	13.8852	7.28e-06	0.163	taacttttt
MA1329.3	ZHD1	ClHDZ16	622	630	+	15.126	7.28e-06	0.262	actaattaa
MA1329.3	ZHD1	ClHDZ10	936	944	-	15.126	7.28e-06	0.262	ACTAATTAA
MA1329.3	ZHD1	ClHDZ9	1472	1480	-	15.126	7.28e-06	0.262	ACTAATTAA
MA1329.3	ZHD1	ClHDZ32	1641	1649	+	15.126	7.28e-06	0.262	actaattaa
MA1383.2	KAN2	ClHDZ2	442	451	-	14.4857	7.28e-06	0.377	AATATTCTTA
MA1046.1	NTL9	ClHDZ17	99	107	-	16.8455	7.28e-06	0.657	TTAAGTAAT
MA1753.2	ERF057	ClHDZ4	1142	1155	-	14.0984	7.3e-06	0.0545	TCGGCGCCGCCGCT
MA1374.2	IDD7	ClHDZ27	734	747	-	13.8636	7.31e-06	0.277	TGATAAAGACAAAA
MA0576.2	RAX3	ClHDZ21	422	433	-	12.7317	7.31e-06	0.295	GGAGGTTGGTTG
MA2013.2	ERF115	ClHDZ39	1301	1311	+	14	7.32e-06	0.0604	cggccgccgca
MA2454.1	SPL8D1	ClHDZ38	718	727	+	13.5269	7.32e-06	0.377	aaagtacata
MA1821.2	Zm00001d020595	ClHDZ39	1302	1311	-	14.9038	7.33e-06	0.0633	TGCGGCGGCC
MA1377.2	PLT1	ClHDZ26	1624	1639	-	14.1579	7.33e-06	0.232	TTCTCGCTTATCGAGG
MA1247.2	ERF087	ClHDZ12	784	793	+	14.4394	7.34e-06	0.0528	ggcggcgcag
MA1247.2	ERF087	ClHDZ14	1048	1057	+	14.4394	7.34e-06	0.0528	ggcggcgcag
MA1247.2	ERF087	ClHDZ4	1278	1287	-	14.4394	7.34e-06	0.0528	GGCGGCGCAG
MA0123.1	abi4	ClHDZ7	245	254	-	13.6742	7.34e-06	0.0803	CGCCGCCCCT
MA0123.1	abi4	ClHDZ27	1236	1245	-	13.6742	7.34e-06	0.0803	CGCCGCCCCT
MA1831.2	Zm00001d031796	ClHDZ21	187	196	-	14.4113	7.34e-06	0.0938	GACGACGACG
MA1831.2	Zm00001d031796	ClHDZ39	1338	1347	+	14.4113	7.34e-06	0.0938	gacgacgacg
MA1357.2	bHLH80	ClHDZ19	1904	1912	-	15.5152	7.34e-06	0.509	TGCAAGTGG
MA1323.2	GATA19	ClHDZ10	1220	1228	-	14.75	7.34e-06	0.585	GATCGGATC
MA1161.1	TSO1	ClHDZ37	1522	1536	+	14.2778	7.35e-06	0.0602	aattctagatttaaa
MA0558.2	FLC	ClHDZ9	1786	1799	+	14.2571	7.37e-06	0.299	tcaaaaaaagaaaa
MA1404.1	BPC1	ClHDZ19	1328	1351	+	6.04545	7.38e-06	0.0164	aaaaaaagaaaaaaaaaagagaga
MA1356.1	TRP2	ClHDZ5	1172	1192	-	6.69697	7.38e-06	0.509	CACCTTAAAACTTAAAATTTT
MA1379.1	SOL1	ClHDZ25	1320	1334	-	14.194	7.4e-06	0.0545	TTCCAATATTTAAAA
MA1001.4	ERF076	ClHDZ4	1990	1999	+	14.3776	7.41e-06	0.0756	ctgccgccgc
MA1742.2	BZIP18	ClHDZ1	1501	1510	+	14.4918	7.44e-06	0.47	tgacagctga
MA2022.2	LOB	ClHDZ12	1165	1177	-	13.8081	7.45e-06	0.0416	GCGCCGCCGTCTC
MA2022.2	LOB	ClHDZ14	1425	1437	-	13.8081	7.45e-06	0.0416	GCGCCGCCGTCTC
MA1012.1	AGL27	ClHDZ9	1786	1799	-	14.2105	7.46e-06	0.28	TTTTCTTTTTTTGA
MA1402.1	BPC6	ClHDZ38	1954	1974	+	5.32895	7.48e-06	0.0199	aaccctcgctctctcccccac
MA1291.1	TCP7	ClHDZ7	1734	1744	+	14.5	7.48e-06	0.202	gcggggcccac
MA1333.2	BEH3	ClHDZ31	919	928	-	14.9091	7.48e-06	0.592	GGCACGTGTG
MA1162.1	TCX2	ClHDZ32	57	71	+	14.194	7.49e-06	0.0728	tttcagaatttgaaa
MA1242.1	DREB2F	ClHDZ4	1197	1207	-	14.3939	7.49e-06	0.0846	CGGCCGCCGCC
MA1356.1	TRP2	ClHDZ28	1755	1775	-	6.65152	7.49e-06	0.509	TCCGCAAAATCCCAAACCCTC
MA2416.1	EREB29	ClHDZ1	905	914	+	13.7886	7.51e-06	0.0531	gtcgccgccc
MA1274.1	DOF3.6	ClHDZ31	415	435	-	14.0606	7.52e-06	0.0314	CTGGTTTTTTCTTTTTTATTT
MA1820.2	Zm00001d024324	ClHDZ39	267	275	+	13.6364	7.52e-06	0.0677	cggcgccgc
MA1820.2	Zm00001d024324	ClHDZ4	1146	1154	-	13.6364	7.52e-06	0.0677	CGGCGCCGC
MA1690.2	ARF25	ClHDZ26	1980	1991	-	14.3061	7.52e-06	0.425	AAGGGGGGGCAA
MA2369.1	ZHD14	ClHDZ19	1515	1525	-	13.8387	7.53e-06	0.444	ATAATGCGGTT
MA1252.2	ERF086	ClHDZ5	612	621	+	14.6667	7.54e-06	0.0599	gcgccgccgt
MA1252.2	ERF086	ClHDZ12	1168	1177	-	14.6667	7.54e-06	0.0599	GCGCCGCCGT
MA1252.2	ERF086	ClHDZ14	1428	1437	-	14.6667	7.54e-06	0.0599	GCGCCGCCGT
MA1687.1	ARF14	ClHDZ7	1740	1755	-	13.1138	7.54e-06	0.116	CAGCGGACACGGTGGG
MA1348.1	TGA9	ClHDZ27	639	649	+	14.303	7.55e-06	0.864	gctgacgtgac
MA1345.2	BZIP48	ClHDZ30	1758	1769	-	13.197	7.56e-06	0.414	GACACGTAAGCG
MA1264.2	ERF095	ClHDZ37	837	849	+	14.1061	7.58e-06	0.0571	caggcggcggaag
MA1754.2	ERF073	ClHDZ37	838	848	-	14.4754	7.58e-06	0.0669	TTCCGCCGCCT
MA0940.1	AP1	ClHDZ24	301	313	-	13.7937	7.6e-06	0.168	CGAAAAAAGGAAA
MA1291.1	TCP7	ClHDZ1	1732	1742	+	14.3636	7.62e-06	0.202	gtggggccctt
MA1354.1	AT4G12670	ClHDZ18	445	473	-	-6.68539	7.62e-06	0.344	TTAAATTTTAAATTTCAAAATCTATAATC
MA1389.2	PHL1	ClHDZ25	1848	1859	-	14.4697	7.62e-06	0.411	AAGGCATATTCG
MA1402.1	BPC6	ClHDZ16	1287	1307	+	5.26316	7.63e-06	0.0199	ctactagactctctcactctc
MA1278.2	DOF3.4	ClHDZ40	912	928	-	13.8939	7.65e-06	0.0572	TTGTATTTTATCTTTTT
MA1234.2	ERF017	ClHDZ1	510	518	-	14.6364	7.67e-06	0.423	TGGACGGCG
MA2029.2	MYB88	ClHDZ25	1189	1197	-	14.25	7.67e-06	0.471	ACGCTCCAC
MA1246.2	LEP	ClHDZ21	1425	1434	+	14.3939	7.68e-06	0.0486	agccgccgcc
MA1379.1	SOL1	ClHDZ32	43	57	+	14.1194	7.7e-06	0.0545	aaataaatttcaaat
MA2022.2	LOB	ClHDZ21	1542	1554	+	13.7374	7.73e-06	0.0416	gcgccgccactgc
MA1273.2	DOF4.2	ClHDZ40	912	922	+	14.4545	7.73e-06	0.221	aaaaagataaa
MA1404.1	BPC1	ClHDZ33	239	262	+	5.90909	7.74e-06	0.0168	agaggagagaaaggaaaaaagagg
MA1821.2	Zm00001d020595	ClHDZ28	914	923	+	14.8846	7.74e-06	0.0634	agcggcggcc
MA1012.1	AGL27	ClHDZ30	1092	1105	-	14.1316	7.75e-06	0.28	CTTTCCATTTCCAT
MA2398.1	AS2	ClHDZ4	1144	1161	+	13.8033	7.76e-06	0.0727	cggcggcgccgaaggtga
MA2408.1	BAD1	ClHDZ39	797	808	-	13.9082	7.79e-06	0.0585	CCCGGCGCCCGG
MA2408.1	BAD1	ClHDZ28	1597	1608	+	13.9082	7.79e-06	0.0585	cccggcgcccgg
MA1270.2	DOF3.2	ClHDZ27	372	387	-	14.0303	7.8e-06	0.164	TTCCTTTTTCTTTTAG
MA1270.2	DOF3.2	ClHDZ5	1447	1462	+	14.0303	7.8e-06	0.164	ttcctttttctttcta
MA1361.2	bHLH18	ClHDZ39	1703	1717	+	14.1053	7.8e-06	0.424	cgcacgcgccacgtg
MA1281.2	DOF5.1	ClHDZ19	1327	1345	+	14.1212	7.81e-06	0.0451	aaaaaaaagaaaaaaaaaa
MA0548.3	AGL15	ClHDZ4	98	113	-	13.7273	7.82e-06	0.612	TTTTCCTTTTGGGTAA
MA1301.2	WRKY33	ClHDZ40	152	161	-	14.6515	7.83e-06	0.416	AAAGTCAACA
MA1301.2	WRKY33	ClHDZ13	1042	1051	-	14.6515	7.83e-06	0.416	AAAGTCAACA
MA1301.2	WRKY33	ClHDZ1	1634	1643	+	14.6515	7.83e-06	0.416	aaagtcaaca
MA1833.2	Zm00001d049364	ClHDZ39	1301	1311	+	13.8521	7.84e-06	0.0529	cggccgccgca
MA2398.1	AS2	ClHDZ20	1014	1031	-	13.7869	7.84e-06	0.0727	CGGCGGGTGCAGCGGCTC
MA0001.3	AGL3	ClHDZ27	629	638	+	13.8659	7.84e-06	0.201	ccatatatgg
MA0001.3	AGL3	ClHDZ27	629	638	-	13.8659	7.84e-06	0.201	CCATATATGG
MA1832.2	Zm00001d002364	ClHDZ1	251	260	-	14.5306	7.86e-06	0.0487	CTCCGCCGCC
MA1404.1	BPC1	ClHDZ17	1902	1925	+	5.86364	7.87e-06	0.0168	actgtagagagagaaagagagcag
MA1403.1	BPC5	ClHDZ34	1837	1866	+	-34.378	7.87e-06	0.0288	aaaaagaggaggtgagagagagagcgctct
MA1281.2	DOF5.1	ClHDZ19	1329	1347	+	14.1061	7.9e-06	0.0451	aaaaaagaaaaaaaaaaga
MA2408.1	BAD1	ClHDZ27	1239	1250	-	13.8673	7.9e-06	0.0585	CCGCGCGCCGCC
MA1221.1	RAP2-6	ClHDZ1	250	264	+	13.9848	7.9e-06	0.0619	tggcggcggagagca
MA2026.2	MYB108	ClHDZ32	905	914	-	14.7105	7.9e-06	0.629	AACCTAACTT
MA1222.1	ERF014	ClHDZ7	905	919	+	14.1061	7.91e-06	0.113	atatctccaccgcct
MA2416.1	EREB29	ClHDZ28	913	922	-	13.7236	7.92e-06	0.0531	GCCGCCGCTC
MA2416.1	EREB29	ClHDZ4	1141	1150	-	13.7236	7.92e-06	0.0531	GCCGCCGCTC
MA1274.1	DOF3.6	ClHDZ14	72	92	-	13.9848	7.93e-06	0.0321	ATTCCTTTTTCTTTCCTTTGA
MA1777.2	MYB74	ClHDZ3	1297	1307	-	14.3443	7.93e-06	1	TTCACCTACTA
MA1228.2	ERF091	ClHDZ16	1708	1720	-	14.0606	7.94e-06	0.0628	CTGGCGGCGACTG
MA1252.2	ERF086	ClHDZ4	1990	1999	+	14.6061	7.95e-06	0.0602	ctgccgccgc
MA1781.2	MYB94	ClHDZ7	406	415	+	14.4262	7.95e-06	0.282	ccacccacct
MA1161.1	TSO1	ClHDZ38	550	564	-	14.1389	7.96e-06	0.0602	TATTATATATTTAAA
MA1766.2	MYB17	ClHDZ3	1297	1307	-	14.3115	7.96e-06	0.697	TTCACCTACTA
MA1225.1	ERF5	ClHDZ4	1141	1155	-	13.7424	7.98e-06	0.0601	TCGGCGCCGCCGCTC
MA1369.2	HDG1	ClHDZ34	1180	1189	-	14.5522	7.98e-06	0.355	CATTTAATGC
MA1369.2	HDG1	ClHDZ30	1374	1383	+	14.5522	7.98e-06	0.355	catttaatgc
MA1281.2	DOF5.1	ClHDZ37	1473	1491	-	14.0909	7.99e-06	0.0451	GAAAGGAAAAAAAAGACTA
MA1264.2	ERF095	ClHDZ22	1077	1089	-	14	8e-06	0.0571	GCGGCGGTGGGGT
MA1264.2	ERF095	ClHDZ20	1923	1935	-	14	8e-06	0.0571	GCGGCGGTGGGGT
MA1687.1	ARF14	ClHDZ32	1127	1142	+	13	8e-06	0.116	caggggacatctctcc
MA1416.1	RAMOSA1	ClHDZ23	1938	1951	-	12.0429	8.01e-06	0.021	GTGAGCGAGAGAGG
MA1246.2	LEP	ClHDZ21	253	262	+	14.2879	8.02e-06	0.0486	cgccgccggc
MA1246.2	LEP	ClHDZ10	1484	1493	-	14.2879	8.02e-06	0.0486	CGCCGCCGGC
MA1404.1	BPC1	ClHDZ27	250	273	+	5.80303	8.03e-06	0.0168	gatattcaatgagagagagagaga
MA1404.1	BPC1	ClHDZ25	639	662	-	5.80303	8.03e-06	0.0168	GAAAGAAAGAAAGGGAGAAGATAC
MA0994.3	ERF8	ClHDZ39	247	257	-	14	8.05e-06	0.0794	TGACGGCGACG
MA0994.3	ERF8	ClHDZ27	1912	1922	+	14	8.05e-06	0.0794	ttgcggcggag
MA1284.2	TCP1	ClHDZ13	1463	1473	+	14.2317	8.05e-06	0.199	gcgggccccgc
MA1292.2	MYB27	ClHDZ24	434	445	+	14.1818	8.05e-06	0.64	tattattaggta
MA1292.2	MYB27	ClHDZ29	1453	1464	+	14.1818	8.05e-06	0.64	tattattaggta
MA1810.2	GLYMA-08G357600	ClHDZ31	291	299	-	14.3008	8.06e-06	0.0557	TTGCATGCA
MA1810.2	GLYMA-08G357600	ClHDZ7	378	386	-	14.3008	8.06e-06	0.0557	TTGCATGCA
MA1810.2	GLYMA-08G357600	ClHDZ13	461	469	+	14.3008	8.06e-06	0.0557	ttgcatgca
MA1810.2	GLYMA-08G357600	ClHDZ11	1223	1231	+	14.3008	8.06e-06	0.0557	ttgcatgca
MA1810.2	GLYMA-08G357600	ClHDZ24	1889	1897	+	14.3008	8.06e-06	0.0557	ttgcatgca
MA1810.2	GLYMA-08G357600	ClHDZ24	1890	1898	-	14.3008	8.06e-06	0.0557	TTGCATGCA
MA1162.1	TCX2	ClHDZ32	43	57	+	14.0597	8.06e-06	0.0738	aaataaatttcaaat
MA2372.1	AZF1	ClHDZ21	306	314	-	12.4262	8.06e-06	0.321	TCACTCTCA
MA2372.1	AZF1	ClHDZ36	761	769	-	12.4262	8.06e-06	0.321	TCACTCTCA
MA2372.1	AZF1	ClHDZ16	1300	1308	+	12.4262	8.06e-06	0.321	tcactctca
MA2372.1	AZF1	ClHDZ33	1322	1330	+	12.4262	8.06e-06	0.321	tcactctca
MA1754.2	ERF073	ClHDZ35	1151	1161	+	14.3607	8.07e-06	0.0674	ctacgccgcca
MA1240.2	ERF077	ClHDZ22	1080	1089	+	14.4242	8.08e-06	0.064	ccaccgccgc
MA1240.2	ERF077	ClHDZ20	1926	1935	+	14.4242	8.08e-06	0.064	ccaccgccgc
MA1161.1	TSO1	ClHDZ5	1169	1183	-	14.1111	8.09e-06	0.0602	ACTTAAAATTTTAAA
MA1402.1	BPC6	ClHDZ18	1044	1064	-	5.07895	8.1e-06	0.0208	ACCCCTCTTTCTCCCTCTTGA
MA1274.1	DOF3.6	ClHDZ33	1375	1395	+	13.9545	8.1e-06	0.0321	cccgcttttttttctctctct
MA1239.2	ERF104	ClHDZ35	1147	1162	+	13.9697	8.12e-06	0.064	acctctacgccgccac
MA2418.1	IG1	ClHDZ21	103	111	+	14.3984	8.13e-06	0.09	gtgccgcca
MA2418.1	IG1	ClHDZ11	1800	1808	-	14.3984	8.13e-06	0.09	GTGCCGCCA
MA2078.1	PK19363.1	ClHDZ1	250	257	-	14.0656	8.13e-06	0.0931	CGCCGCCA
MA2078.1	PK19363.1	ClHDZ37	377	384	+	14.0656	8.13e-06	0.0931	cgccgcca
MA2078.1	PK19363.1	ClHDZ15	614	621	-	14.0656	8.13e-06	0.0931	CGCCGCCA
MA2078.1	PK19363.1	ClHDZ6	617	624	-	14.0656	8.13e-06	0.0931	CGCCGCCA
MA2078.1	PK19363.1	ClHDZ35	1154	1161	+	14.0656	8.13e-06	0.0931	cgccgcca
MA2078.1	PK19363.1	ClHDZ21	1543	1550	+	14.0656	8.13e-06	0.0931	cgccgcca
MA2078.1	PK19363.1	ClHDZ16	1712	1719	+	14.0656	8.13e-06	0.0931	cgccgcca
MA2074.1	PK17878.1	ClHDZ1	250	257	-	15.1148	8.13e-06	0.0932	CGCCGCCA
MA2074.1	PK17878.1	ClHDZ37	377	384	+	15.1148	8.13e-06	0.0932	cgccgcca
MA2074.1	PK17878.1	ClHDZ15	614	621	-	15.1148	8.13e-06	0.0932	CGCCGCCA
MA2074.1	PK17878.1	ClHDZ6	617	624	-	15.1148	8.13e-06	0.0932	CGCCGCCA
MA2074.1	PK17878.1	ClHDZ35	1154	1161	+	15.1148	8.13e-06	0.0932	cgccgcca
MA2074.1	PK17878.1	ClHDZ21	1543	1550	+	15.1148	8.13e-06	0.0932	cgccgcca
MA2074.1	PK17878.1	ClHDZ16	1712	1719	+	15.1148	8.13e-06	0.0932	cgccgcca
MA0567.1	ERF1B	ClHDZ1	250	257	-	14.9146	8.13e-06	0.134	CGCCGCCA
MA0567.1	ERF1B	ClHDZ37	377	384	+	14.9146	8.13e-06	0.134	cgccgcca
MA0567.1	ERF1B	ClHDZ15	614	621	-	14.9146	8.13e-06	0.134	CGCCGCCA
MA0567.1	ERF1B	ClHDZ6	617	624	-	14.9146	8.13e-06	0.134	CGCCGCCA
MA0567.1	ERF1B	ClHDZ35	1154	1161	+	14.9146	8.13e-06	0.134	cgccgcca
MA0567.1	ERF1B	ClHDZ21	1543	1550	+	14.9146	8.13e-06	0.134	cgccgcca
MA0567.1	ERF1B	ClHDZ16	1712	1719	+	14.9146	8.13e-06	0.134	cgccgcca
MA2065.1	PK08602.1	ClHDZ37	228	235	+	15.4098	8.13e-06	0.142	ccaccgcc
MA2065.1	PK08602.1	ClHDZ40	425	432	-	15.4098	8.13e-06	0.142	CCACCGCC
MA2065.1	PK08602.1	ClHDZ35	636	643	+	15.4098	8.13e-06	0.142	ccaccgcc
MA2065.1	PK08602.1	ClHDZ7	911	918	+	15.4098	8.13e-06	0.142	ccaccgcc
MA2065.1	PK08602.1	ClHDZ22	1080	1087	+	15.4098	8.13e-06	0.142	ccaccgcc
MA2065.1	PK08602.1	ClHDZ22	1284	1291	+	15.4098	8.13e-06	0.142	ccaccgcc
MA2065.1	PK08602.1	ClHDZ21	1809	1816	-	15.4098	8.13e-06	0.142	CCACCGCC
MA2065.1	PK08602.1	ClHDZ32	1894	1901	+	15.4098	8.13e-06	0.142	ccaccgcc
MA2065.1	PK08602.1	ClHDZ20	1926	1933	+	15.4098	8.13e-06	0.142	ccaccgcc
MA1232.2	ERF054	ClHDZ37	228	235	-	13.803	8.13e-06	0.143	GGCGGTGG
MA1232.2	ERF054	ClHDZ40	425	432	+	13.803	8.13e-06	0.143	ggcggtgg
MA1232.2	ERF054	ClHDZ35	636	643	-	13.803	8.13e-06	0.143	GGCGGTGG
MA1232.2	ERF054	ClHDZ7	911	918	-	13.803	8.13e-06	0.143	GGCGGTGG
MA1232.2	ERF054	ClHDZ22	1080	1087	-	13.803	8.13e-06	0.143	GGCGGTGG
MA1232.2	ERF054	ClHDZ22	1284	1291	-	13.803	8.13e-06	0.143	GGCGGTGG
MA1232.2	ERF054	ClHDZ21	1809	1816	+	13.803	8.13e-06	0.143	ggcggtgg
MA1232.2	ERF054	ClHDZ32	1894	1901	-	13.803	8.13e-06	0.143	GGCGGTGG
MA1232.2	ERF054	ClHDZ20	1926	1933	-	13.803	8.13e-06	0.143	GGCGGTGG
MA0992.3	ERF4	ClHDZ37	376	384	+	14.2131	8.13e-06	0.168	gcgccgcca
MA0992.3	ERF4	ClHDZ21	1542	1550	+	14.2131	8.13e-06	0.168	gcgccgcca
MA2039.2	ASIL2	ClHDZ15	507	515	+	14.541	8.13e-06	0.257	ctccggcgt
MA2039.2	ASIL2	ClHDZ6	511	519	+	14.541	8.13e-06	0.257	ctccggcgt
MA2040.2	ENAP2	ClHDZ15	507	515	+	14.6207	8.13e-06	0.258	ctccggcgt
MA2040.2	ENAP2	ClHDZ6	511	519	+	14.6207	8.13e-06	0.258	ctccggcgt
MA2040.2	ENAP2	ClHDZ12	1883	1891	+	14.6207	8.13e-06	0.258	cgccggcga
MA2399.1	LjSGA_053525.1	ClHDZ35	623	630	-	16.051	8.13e-06	0.316	GGGCCCAC
MA2399.1	LjSGA_053525.1	ClHDZ7	1280	1287	-	16.051	8.13e-06	0.316	GGGCCCAC
MA2399.1	LjSGA_053525.1	ClHDZ7	1737	1744	+	16.051	8.13e-06	0.316	gggcccac
MA2399.1	LjSGA_053525.1	ClHDZ7	1766	1773	-	16.051	8.13e-06	0.316	GGGCCCAC
MA1097.1	ARALYDRAFT_493022	ClHDZ35	623	630	-	15.633	8.13e-06	0.316	GGGCCCAC
MA1097.1	ARALYDRAFT_493022	ClHDZ7	1280	1287	-	15.633	8.13e-06	0.316	GGGCCCAC
MA1097.1	ARALYDRAFT_493022	ClHDZ7	1737	1744	+	15.633	8.13e-06	0.316	gggcccac
MA1097.1	ARALYDRAFT_493022	ClHDZ7	1766	1773	-	15.633	8.13e-06	0.316	GGGCCCAC
MA1050.1	OsI_08196	ClHDZ35	623	630	-	15.6885	8.13e-06	0.32	GGGCCCAC
MA1050.1	OsI_08196	ClHDZ7	1280	1287	-	15.6885	8.13e-06	0.32	GGGCCCAC
MA1050.1	OsI_08196	ClHDZ7	1737	1744	+	15.6885	8.13e-06	0.32	gggcccac
MA1050.1	OsI_08196	ClHDZ7	1766	1773	-	15.6885	8.13e-06	0.32	GGGCCCAC
MA2364.1	VIT_15s0048g01150	ClHDZ35	623	630	-	15.129	8.13e-06	0.32	GGGCCCAC
MA2364.1	VIT_15s0048g01150	ClHDZ7	1280	1287	-	15.129	8.13e-06	0.32	GGGCCCAC
MA2364.1	VIT_15s0048g01150	ClHDZ7	1737	1744	+	15.129	8.13e-06	0.32	gggcccac
MA2364.1	VIT_15s0048g01150	ClHDZ7	1766	1773	-	15.129	8.13e-06	0.32	GGGCCCAC
MA1019.2	Glyma19g26560.1	ClHDZ35	623	630	-	14.7541	8.13e-06	0.321	GGGCCCAC
MA1019.2	Glyma19g26560.1	ClHDZ7	1280	1287	-	14.7541	8.13e-06	0.321	GGGCCCAC
MA1019.2	Glyma19g26560.1	ClHDZ7	1737	1744	+	14.7541	8.13e-06	0.321	gggcccac
MA1019.2	Glyma19g26560.1	ClHDZ7	1766	1773	-	14.7541	8.13e-06	0.321	GGGCCCAC
MA1066.1	TCP23	ClHDZ35	623	630	-	16.3578	8.13e-06	0.321	GGGCCCAC
MA1066.1	TCP23	ClHDZ7	1280	1287	-	16.3578	8.13e-06	0.321	GGGCCCAC
MA1066.1	TCP23	ClHDZ7	1737	1744	+	16.3578	8.13e-06	0.321	gggcccac
MA1066.1	TCP23	ClHDZ7	1766	1773	-	16.3578	8.13e-06	0.321	GGGCCCAC
MA1063.2	TCP19	ClHDZ35	623	630	-	13.9672	8.13e-06	0.322	GGGCCCAC
MA1063.2	TCP19	ClHDZ7	1280	1287	-	13.9672	8.13e-06	0.322	GGGCCCAC
MA1063.2	TCP19	ClHDZ7	1737	1744	+	13.9672	8.13e-06	0.322	gggcccac
MA1063.2	TCP19	ClHDZ7	1766	1773	-	13.9672	8.13e-06	0.322	GGGCCCAC
MA2390.1	GLYMA19G26560	ClHDZ35	623	630	-	14.7541	8.13e-06	0.323	GGGCCCAC
MA2390.1	GLYMA19G26560	ClHDZ7	1280	1287	-	14.7541	8.13e-06	0.323	GGGCCCAC
MA2390.1	GLYMA19G26560	ClHDZ7	1737	1744	+	14.7541	8.13e-06	0.323	gggcccac
MA2390.1	GLYMA19G26560	ClHDZ7	1766	1773	-	14.7541	8.13e-06	0.323	GGGCCCAC
MA1428.2	TCP8	ClHDZ35	623	630	-	13.4516	8.13e-06	0.323	GGGCCCAC
MA1428.2	TCP8	ClHDZ7	1280	1287	-	13.4516	8.13e-06	0.323	GGGCCCAC
MA1428.2	TCP8	ClHDZ7	1737	1744	+	13.4516	8.13e-06	0.323	gggcccac
MA1428.2	TCP8	ClHDZ7	1766	1773	-	13.4516	8.13e-06	0.323	GGGCCCAC
MA1226.2	DREB2G	ClHDZ21	1542	1555	-	14.1212	8.15e-06	0.0715	GGCAGTGGCGGCGC
MA1380.1	TCX6	ClHDZ5	1168	1182	+	14.194	8.16e-06	0.0681	ttttaaaattttaag
MA1416.1	RAMOSA1	ClHDZ17	1904	1917	+	12	8.17e-06	0.0211	tgtagagagagaaa
MA1279.2	DOF1.5	ClHDZ12	315	330	+	13.9697	8.17e-06	0.0811	ggagataaaagtgaaa
MA1279.2	DOF1.5	ClHDZ14	583	598	+	13.9697	8.17e-06	0.0811	ggagataaaagtgaaa
MA1279.2	DOF1.5	ClHDZ8	1938	1953	-	13.9697	8.17e-06	0.0811	AAAAAGAAAAGAAAAA
MA1346.2	TGA10	ClHDZ27	639	648	+	14.3788	8.18e-06	0.688	gctgacgtga
MA1404.1	BPC1	ClHDZ23	1597	1620	+	5.74242	8.21e-06	0.017	gagttagggagaaaaacaaataaa
MA0556.2	AP3	ClHDZ20	946	958	+	14.1	8.21e-06	0.434	ccacaaatagcaa
MA1341.2	BZIP53	ClHDZ23	817	829	+	13.3333	8.23e-06	0.417	atgtgacgtggct
MA2024.2	MYB63	ClHDZ7	1489	1499	+	14.4474	8.24e-06	0.68	ccacccaccac
MA1287.2	TCP21	ClHDZ7	1766	1776	+	14.3182	8.25e-06	0.263	gtgggcccctg
MA1372.2	ZAT10	ClHDZ7	1191	1200	+	12.6716	8.25e-06	0.328	cactgccact
MA1372.2	ZAT10	ClHDZ26	1884	1893	+	12.6716	8.25e-06	0.328	cactgccact
MA2408.1	BAD1	ClHDZ29	1950	1961	+	13.7755	8.26e-06	0.0585	ccccggcccgcc
MA0976.3	CRF4	ClHDZ37	228	237	+	14.0102	8.26e-06	0.0683	ccaccgccac
MA0976.3	CRF4	ClHDZ21	1807	1816	-	14.0102	8.26e-06	0.0683	CCACCGCCAC
MA1242.1	DREB2F	ClHDZ21	1809	1819	-	14.303	8.26e-06	0.087	GTGCCACCGCC
MA1744.2	BZIP30	ClHDZ32	1082	1090	+	13.871	8.26e-06	0.438	gccagctgg
MA1744.2	BZIP30	ClHDZ38	1446	1454	-	13.871	8.26e-06	0.438	GCCAGCTGG
MA1744.2	BZIP30	ClHDZ37	1823	1831	-	13.871	8.26e-06	0.438	GCCAGCTGG
[truncated: 16,617 more rows]

## Sheet: Table S6
Table S6. Enrichment analysis of transcription factor binding sites of Coix HD-Zip.
Motif_ID	Test_with_motif	Test_without_motif	Bg_with_motif	Bg_without_motif	p_value	odds_ratio	adj_p	Motif_name	TF_family
MA2408.1	28	12	382	31233	2.67e-44	189.863	1.88e-41	BAD1	TCP
MA0123.1	28	12	805	30810	1.55e-35	89.1207	5.44e-33	abi4	ERF
MA1006.2	22	18	627	30988	4.09e-27	60.4133	3.6e-25	ERF6	GRF
MA2088.1	22	18	627	30988	4.09e-27	60.4133	3.6e-25	PK24580.1	ERF
MA1815.2	28	12	1190	30425	6.45e-31	59.6097	1.51e-28	GRF4	ERF
MA1426.2	22	18	645	30970	7.46e-27	58.6537	5.84e-25	MYB124	ERF
MA2428.1	15	25	323	31292	6.19e-20	58.0462	1.28e-18	SPL13B	ERF
MA1817.2	28	12	1312	30303	9.17e-30	53.8576	1.61e-27	Zm00001d020267	ERF
MA2416.1	28	12	1351	30264	2.03e-29	52.2373	2.86e-27	EREB29	MYB
MA1833.2	27	13	1365	30250	1.26e-27	46.0051	1.48e-25	Zm00001d049364	LBD
MA1687.1	20	20	736	30879	2.51e-22	41.9617	1.18e-20	ARF14	ERF
MA2418.1	26	14	1359	30256	4.75e-26	41.3273	3.35e-24	IG1	ERF
MA2437.1	12	28	353	31262	1.93e-14	37.9258	1.6e-13	SPL19B	ERF
MA2439.1	11	29	315	31300	2.07e-13	37.6603	1.57e-12	SPL2A	RAP2
MA2455.1	14	26	473	31142	5.57e-16	35.4313	5.76e-15	SPL9D	ARF
MA2444.1	11	29	335	31280	3.96e-13	35.3931	2.81e-12	SPL4A	CRF
MA1820.2	25	15	1444	30171	7.79e-24	34.809	4.99e-22	Zm00001d024324	LOB
MA2448.1	14	26	482	31133	7.17e-16	34.7488	7.21e-15	SPL5D	ERF
MA2426.1	11	29	352	31263	6.66e-13	33.6686	4.6e-12	SPL11B	ERF
MA2435.1	14	26	503	31112	1.27e-15	33.2794	1.24e-14	SPL16D	RAP2
MA1231.3	25	15	1514	30101	2.44e-23	33.1232	1.34e-21	ERF15	ERF
MA1821.2	25	15	1515	30100	2.47e-23	33.1003	1.34e-21	Zm00001d020595	ERF
MA2445.1	19	21	846	30769	1.24e-19	32.8872	2.36e-18	SPL4D	ERF
MA2442.1	14	26	509	31106	1.49e-15	32.8821	1.44e-14	SPL3B	ERF
MA2438.1	16	24	645	30970	4.31e-17	32.0191	5.24e-16	SPL1D	ERF
MA2443.1	11	29	372	31243	1.19e-12	31.8413	7.98e-12	SPL3D	RAP2
MA2429.1	11	29	374	31241	1.26e-12	31.6693	8.21e-12	SPL13D	ERF
MA2433.1	17	23	726	30889	8.92e-18	31.4227	1.24e-16	SPL15D	ERF
MA1051.1	22	18	1217	30398	5.26e-21	30.543	1.85e-19	RAP2-3	ERF
MA0963.1	5	35	148	31467	1.42e-06	30.3541	4.13e-06	bHLH78	ERF
MA1412.2	13	27	501	31114	3.79e-14	29.8839	3.06e-13	TSAR2	ERF
MA1376.2	21	19	1135	30480	3.69e-20	29.6438	8.66e-19	DEAR3	LAV
MA1053.1	21	19	1142	30473	4.18e-20	29.5047	9.2e-19	ERF109	ERF
MA2449.1	17	23	775	30840	2.58e-17	29.4049	3.25e-16	SPL6A	SPL
MA2440.1	13	27	512	31103	4.96e-14	29.2317	3.92e-13	SPL2B	CRF
MA2427.1	12	28	461	31154	4.13e-13	28.93	2.9e-12	SPL12B	DREB
MA1049.2	23	17	1436	30179	6.47e-21	28.4228	1.9e-19	ERF094	SPL
MA1004.2	23	17	1436	30179	6.47e-21	28.4228	1.9e-19	ERF13	ERF
MA1221.1	28	12	2417	29198	1.4e-22	28.1959	7.02e-21	RAP2-6	ERF
MA1671.2	24	16	1607	30008	2.95e-21	27.9825	1.15e-19	ERF118	ERF
MA2022.2	25	15	1793	29822	1.41e-21	27.7101	5.86e-20	LOB	ERF
MA2451.1	10	30	376	31239	3.96e-11	27.6725	2.18e-10	SPL7B	ERF
MA1818.1	24	16	1641	29974	4.77e-21	27.3751	1.77e-19	Zm00001d052229	ERF
MA1832.2	24	16	1652	29963	5.56e-21	27.1838	1.86e-19	Zm00001d002364	ERF
MA0976.3	26	14	2040	29575	1.24e-21	26.9112	5.46e-20	CRF4	RAP2
MA2441.1	17	23	859	30756	1.37e-16	26.4476	1.61e-15	SPL3A	ERF
MA0975.1	22	18	1397	30218	9.62e-20	26.4277	1.94e-18	CRF2	ERF
MA2436.1	12	28	507	31108	1.22e-12	26.2978	8.09e-12	SPL18A	ERF
MA1819.2	24	16	1727	29888	1.54e-20	25.9432	4.02e-19	Zm00001d005892	ERF
MA2425.1	13	27	577	31038	2.18e-13	25.881	1.63e-12	SPL11A	SPL
MA1034.1	24	16	1736	29879	1.74e-20	25.8014	4.36e-19	Os05g0497200	ERF
MA2431.1	13	27	584	31031	2.53e-13	25.5669	1.86e-12	SPL15A	DREB
MA1261.2	25	15	1945	29670	9.91e-21	25.4177	2.79e-19	ERF122	TCP
MA2434.1	15	25	731	30884	7.79e-15	25.3359	6.6e-14	SPL16A	ARF
MA2450.1	15	25	734	30881	8.25e-15	25.2305	6.92e-14	SPL7A	ERF
MA1247.2	26	14	2174	29441	6.04e-21	25.1423	1.9e-19	ERF087	SPL
MA1266.2	25	15	1967	29648	1.3e-20	25.1188	3.51e-19	RAP2-11	ERF
MA2415.1	23	17	1696	29919	2.51e-19	23.8698	4.31e-18	EREB138	SPL
MA1810.2	25	15	2066	29549	4.18e-20	23.8136	9.2e-19	GLYMA-08G357600	ERF
MA1282.2	20	20	1286	30329	1.11e-17	23.5759	1.48e-16	TCP13	SPL
MA0994.3	26	14	2309	29306	2.69e-20	23.5642	6.54e-19	ERF8	ERF
MA1245.3	24	16	1909	29706	1.53e-19	23.3325	2.76e-18	ERF112	ERF
MA1378.1	20	20	1314	30301	1.67e-17	23.0525	2.18e-16	AIL6	ERF
MA0579.2	10	30	454	31161	2.38e-10	22.8634	1.23e-09	CDC5	ARF
MA2013.2	25	15	2177	29438	1.45e-19	22.5241	2.7e-18	ERF115	DREB
MA1005.3	24	16	1976	29639	3.36e-19	22.4915	5.63e-18	ERF082	ERF
MA1262.2	27	13	2689	28926	5.63e-20	22.3368	1.2e-18	ERF2	TCP
MA2065.1	20	20	1355	30260	3e-17	22.3246	3.71e-16	PK08602.1	SPL
MA1001.4	24	16	2028	29587	6.08e-19	21.8769	9.73e-18	ERF076	ERF
MA2430.1	9	31	414	31201	2.37e-09	21.8666	1.02e-08	SPL14B	SPL
MA1256.2	24	16	2032	29583	6.36e-19	21.8309	9.95e-18	RAP2-12	ERF
MA1246.2	25	15	2263	29352	3.65e-19	21.6089	5.98e-18	LEP	SPL
MA1226.2	27	13	2772	28843	1.23e-19	21.6057	2.36e-18	DREB2G	SPL
MA1822.2	14	26	771	30844	3.79e-13	21.5322	2.72e-12	Zm00001d018571	ERF
MA1232.2	22	18	1716	29899	7.16e-18	21.2798	1.05e-16	ERF054	MYB
MA1430.2	16	24	968	30647	2.11e-14	21.0993	1.72e-13	TB1	ERF
MA0567.1	21	19	1574	30041	2.58e-17	21.0944	3.25e-16	ERF1B	ERF
MA1225.1	27	13	2840	28775	2.29e-19	21.0387	4.03e-18	ERF5	SPL
MA2079.1	13	27	712	30903	2.92e-12	20.889	1.84e-11	PK19717.1	ERF
MA0587.2	19	21	1327	30288	4.35e-16	20.6439	4.57e-15	TCP16	MYB
MA2446.1	8	32	384	31231	2.8e-08	20.3138	1.08e-07	SPL5A	LBD
MA1835.2	13	27	748	30867	5.36e-12	19.8613	3.22e-11	TFLG2-Zm00001d042777	bZIP
MA1239.2	26	14	2722	28893	1.57e-18	19.714	2.4e-17	ERF104	SPL
MA1252.2	24	16	2264	29351	7.44e-18	19.4516	1.07e-16	ERF086	SPL
MA2029.2	18	22	1283	30332	4.79e-15	19.3369	4.22e-14	MYB88	SPL
MA1228.2	25	15	2546	29069	5.95e-18	19.0236	8.92e-17	ERF091	TCP
MA1742.2	18	22	1311	30304	6.91e-15	18.9065	5.93e-14	BZIP18	bHLH
MA1686.1	16	24	1079	30536	1.09e-13	18.8619	8.4e-13	ARF13	ARF
MA0576.2	19	21	1458	30157	2.35e-15	18.7082	2.21e-14	RAX3	SPL
MA2046.2	12	28	708	30907	5.46e-11	18.7024	2.96e-10	NAC035	RAP2
MA1753.2	26	14	2922	28693	8.96e-18	18.2327	1.24e-16	ERF057	ARF
MA1250.2	26	14	2934	28681	9.9e-18	18.1505	1.34e-16	DREB2D	ARF
MA0992.3	22	18	2003	29612	1.78e-16	18.0641	2.06e-15	ERF4	SPL
MA1234.2	19	21	1515	30100	4.68e-15	17.979	4.17e-14	ERF017	SPL
MA1263.2	21	19	1844	29771	5.96e-16	17.8388	6.08e-15	ERF055	ERF
MA1244.2	22	18	2032	29583	2.4e-16	17.7891	2.69e-15	ABR1	SPL
MA2074.1	21	19	1864	29751	7.37e-16	17.6358	7.31e-15	PK17878.1	TCP
MA1289.2	16	24	1166	30449	3.49e-13	17.4042	2.53e-12	TCP3	bZIP
MA1000.3	23	17	2310	29305	2.09e-16	17.1593	2.38e-15	ERF105	SPL
MA1744.2	15	25	1084	30531	2.08e-12	16.8944	1.33e-11	BZIP30	SPL
MA1693.2	18	22	1469	30146	4.74e-14	16.794	3.79e-13	ARF34	SPL
MA2078.1	21	19	1958	29657	1.94e-15	16.7295	1.85e-14	PK19363.1	SPL
MA0959.1	11	29	701	30914	8.82e-10	16.7239	4.2e-09	AIB	TCP
MA1240.2	23	17	2381	29234	4.02e-16	16.6025	4.29e-15	ERF077	TCP
MA1257.2	25	15	2889	28726	1.17e-16	16.5708	1.39e-15	ERF9	SPL
MA0577.4	14	26	997	30618	1.13e-11	16.5282	6.6e-11	SPL3	SPL
MA1320.2	14	26	997	30618	1.13e-11	16.5282	6.6e-11	SPL15	SPL
MA1098.1	16	24	1232	30383	7.97e-13	16.4361	5.4e-12	ARALYDRAFT_484486	SPL
MA1095.1	16	24	1232	30383	7.97e-13	16.4361	5.4e-12	ARALYDRAFT_495258	TCP
MA1685.2	24	16	2655	28960	2.72e-16	16.358	2.99e-15	ARF10	bZIP
MA2072.1	15	25	1122	30493	3.38e-12	16.3016	2.11e-11	PK16335.1	ERF
MA1754.2	21	19	2025	29590	3.77e-15	16.1455	3.45e-14	ERF073	TCP
MA1795.2	18	22	1526	30089	9.01e-14	16.1246	7.05e-13	RAP2-4	bZIP
MA2452.1	21	19	2030	29585	3.96e-15	16.1032	3.57e-14	SPL8A	bZIP
MA1242.1	24	16	2695	28920	3.81e-16	16.0926	4.12e-15	DREB2F	AP2
MA2417.1	13	27	927	30688	7.37e-11	15.9305	3.9e-10	EREB71	bZIP
MA2091.1	15	25	1152	30463	4.89e-12	15.8615	2.97e-11	PK27109.1	bZIP
MA2398.1	21	19	2069	29546	5.75e-15	15.7759	5e-14	AS2	bHLH
MA1691.2	18	22	1579	30036	1.6e-13	15.5581	1.22e-12	ARF27	SPL
MA1264.2	23	17	2590	29025	2.46e-15	15.1587	2.28e-14	ERF095	SPL
MA1746.1	14	26	1100	30515	4.07e-11	14.9331	2.22e-10	BZIP69	ERF
MA0557.2	15	25	1255	30360	1.62e-11	14.5142	9.27e-11	FHY3	MYB
MA1290.1	17	23	1534	30081	1.5e-12	14.4896	9.71e-12	TCP17	FRS
MA1377.2	16	24	1391	30224	4.88e-12	14.4789	2.97e-11	PLT1	FRS
MA1382.2	15	25	1264	30351	1.79e-11	14.408	1.01e-10	FAR1	ARF
MA1056.2	12	28	927	30688	1.13e-09	14.183	5.21e-09	SPL11	NAC
MA2453.1	19	21	1975	29640	5.16e-13	13.5784	3.6e-12	SPL8B	ARF
MA1067.1	11	29	882	30733	9.27e-09	13.2109	3.73e-08	TCP5	SPL
MA1063.2	15	25	1378	30237	5.94e-11	13.1619	3.19e-10	TCP19	bZIP
MA1831.2	21	19	2512	29103	2.53e-13	12.8028	1.86e-12	Zm00001d031796	NAC
MA1235.1	16	24	1587	30028	3.44e-11	12.6112	1.9e-10	AIL7	TCP
MA2377.1	13	27	1170	30445	1.22e-09	12.5241	5.58e-09	cassava45561.m1	GRF
MA1695.2	14	26	1310	30305	3.92e-10	12.4533	1.97e-09	ARF36	ERF
MA1233.3	17	23	1781	29834	1.57e-11	12.3787	9.14e-11	ERF021	SBP
MA2055.1	14	26	1318	30297	4.24e-10	12.3749	2.09e-09	PK00315.1	bZIP
MA1284.2	13	27	1197	30418	1.6e-09	12.2317	7.29e-09	TCP1	MYB
MA1752.2	14	26	1342	30273	5.34e-10	12.1405	2.61e-09	ERF025	SBP
MA1809.2	16	24	1663	29952	6.83e-11	12.0046	3.65e-10	GLYMA-07G038400	Trihelix
MA1410.2	10	30	856	30759	8.98e-08	11.9746	3.16e-07	StBRC1	BES
MA1283.2	14	26	1384	30231	7.94e-10	11.7557	3.83e-09	TCP14	ARF
MA1803.2	14	26	1400	30215	9.2e-10	11.6178	4.35e-09	VIP1	LAV
MA2376.1	14	26	1401	30214	9.28e-10	11.6091	4.36e-09	CAMTA5	NAC
MA2017.2	15	25	1589	30026	4.23e-10	11.3353	2.09e-09	JUB1	bZIP
MA1055.3	13	27	1291	30324	3.95e-09	11.3067	1.64e-08	SPL1	ERF
MA2387.1	12	28	1160	30455	1.34e-08	11.2473	5.37e-08	NAC094	MYB
MA1059.3	11	29	1037	30578	4.76e-08	11.1818	1.79e-07	SPL5	TCP
MA1363.1	20	20	2600	29015	5.77e-12	11.158	3.44e-11	LRL2	Trihelix
MA1696.2	14	26	1465	30150	1.64e-09	11.0793	7.42e-09	ARF39	bHLH
MA2423.1	21	19	2878	28737	3.46e-12	11.0344	2.14e-11	OsbZIP69	bZIP
MA0962.2	14	26	1477	30138	1.82e-09	10.9849	8.07e-09	bHLH34	CAMTA
MA2454.1	23	17	3472	28143	1.23e-12	10.9649	8.09e-12	SPL8D1	ARF
MA1690.2	19	21	2421	29194	1.8e-11	10.9086	1.01e-10	ARF25	SPL
MA0034.2	15	25	1654	29961	7.32e-10	10.8664	3.55e-09	Gam1	BES
MA1222.1	22	18	3205	28410	2.6e-12	10.8324	1.65e-11	ERF014	TCP
MA1019.2	14	26	1522	30093	2.67e-09	10.6443	1.14e-08	Glyma19g26560.1	TCP
MA2390.1	14	26	1522	30093	2.67e-09	10.6443	1.14e-08	GLYMA19G26560	ARF
MA1698.2	15	25	1703	29912	1.09e-09	10.5366	5.08e-09	ARF7	bZIP
MA1288.2	14	26	1541	30074	3.13e-09	10.5065	1.32e-08	TCP22	ERF
MA2414.1	12	28	1245	30370	2.91e-08	10.4521	1.12e-07	EREB127	bHLH
MA0550.3	15	25	1772	29843	1.87e-09	10.1032	8.17e-09	BZR1	BES
MA0553.1	10	30	1011	30604	4.1e-07	10.0853	1.28e-06	SMZ	SBP
MA1332.2	17	23	2171	29444	3.38e-10	10.0231	1.71e-09	BEH2	ERF
MA0978.1	13	27	1454	30161	1.61e-08	9.98575	6.29e-08	DREB1E	SPL
MA1424.2	15	25	1798	29817	2.28e-09	9.94857	9.89e-09	ERF019	TCP
MA0565.3	17	23	2197	29418	4.05e-10	9.89583	2.02e-09	FUS3	bZIP
MA1032.2	11	29	1168	30447	1.56e-07	9.88568	5.29e-07	DREB1G	bZIP
MA2018.2	21	19	3195	28420	2.52e-11	9.83004	1.41e-10	NAC69	TCP
MA1768.2	22	18	3510	28105	1.59e-11	9.78269	9.16e-11	MYB30	C2H2
MA2424.1	19	21	2730	28885	1.42e-10	9.57148	7.38e-10	OsbZIP77	MYB
MA2039.2	18	22	2490	29125	2.96e-10	9.56885	1.51e-09	ASIL2	SPL
MA2420.1	20	20	2996	28619	7.5e-11	9.55099	3.94e-10	SBP6	LBD
MA1096.1	11	29	1215	30400	2.31e-07	9.4888	7.68e-07	ARALYDRAFT_496250	WRKY
MA0971.2	11	29	1219	30396	2.39e-07	9.45644	7.78e-07	DREB1A	bZIP
MA1248.2	16	24	2084	29531	1.81e-09	9.44594	8.07e-09	ERF012	MYB
MA1670.2	11	29	1245	30370	2.94e-07	9.25119	9.29e-07	DREB1C	TCP
MA1669.2	11	29	1245	30370	2.94e-07	9.25119	9.29e-07	DREB1B	NAC
MA2392.1	11	29	1253	30362	3.13e-07	9.18975	9.85e-07	GRMZM2G135447	WRKY
MA1331.2	17	23	2357	29258	1.18e-09	9.174	5.45e-09	BEH4	bZIP
MA2421.1	19	21	2849	28766	2.93e-10	9.13393	1.5e-09	SBP8	ERF
MA2040.2	18	22	2654	28961	8.27e-10	8.92688	3.96e-09	ENAP2	DREB
MA0574.1	12	28	1452	30163	1.53e-07	8.90193	5.21e-07	MYB15	NAC
MA1054.2	12	28	1456	30159	1.58e-07	8.87633	5.29e-07	ARALYDRAFT_897773	SPL
MA1197.2	12	28	1456	30159	1.58e-07	8.87633	5.29e-07	CAMTA1	ERF
MA2021.2	16	24	2234	29381	4.9e-09	8.76709	2.02e-08	LBD13	bZIP
MA0961.2	13	27	1658	29957	7.43e-08	8.69891	2.67e-07	bHLH112	MYB
MA2350.1	13	27	1658	29957	7.43e-08	8.69891	2.67e-07	OsFBH1	GATA
MA0097.1	17	23	2513	29102	3.13e-09	8.55836	1.32e-08	bZIP911	SPL
MA1260.2	15	25	2071	29544	1.52e-08	8.55649	5.97e-08	ERF013	MYB
MA2015.2	12	28	1512	30103	2.36e-07	8.5321	7.77e-07	NAC002	NAC
MA1218.2	13	27	1691	29924	9.33e-08	8.51993	3.27e-07	DREB1D	NAC
MA2364.1	12	28	1518	30097	2.46e-07	8.49672	7.99e-07	VIT_15s0048g01150	NAC
MA1417.2	18	22	2781	28834	1.75e-09	8.48189	7.83e-09	O2	NAC
MA1230.2	12	28	1521	30094	2.52e-07	8.47914	8.09e-07	ERF037	NAC
MA2399.1	11	29	1354	30261	6.71e-07	8.47675	2.07e-06	LjSGA_053525.1	bZIP
MA1044.2	15	25	2120	29495	2.07e-08	8.34527	8.06e-08	NAC92	bHLH
MA1286.2	10	30	1217	30398	2.16e-06	8.32538	6.24e-06	TCP24	bHLH
MA1287.2	13	27	1729	29886	1.21e-07	8.32229	4.18e-07	TCP21	ERF
MA0986.1	13	27	1736	29879	1.26e-07	8.28682	4.36e-07	DREB2C	ARF
MA1035.1	11	29	1385	30230	8.37e-07	8.27879	2.56e-06	TCP4	TGA
MA0096.1	7	33	793	30822	5.78e-05	8.24351	0.000134306	bZIP910	TCP
MA1694.2	11	29	1395	30220	8.98e-07	8.21681	2.71e-06	ARF35	DREB
MA1416.1	33	7	11546	20069	3.29e-09	8.19513	1.38e-08	RAMOSA1	bZIP
MA1075.1	16	24	2404	29211	1.38e-08	8.09956	5.51e-08	WRKY12	TCP
MA1097.1	9	31	1100	30515	7.9e-06	8.05351	2.08e-05	ARALYDRAFT_493022	DREB
MA1259.2	14	26	1985	29630	7.47e-08	8.03489	2.67e-07	ERF023	TGA
MA1348.1	14	26	2002	29613	8.3e-08	7.96239	2.94e-07	TGA9	NAC
MA1265.3	12	28	1615	30000	4.76e-07	7.96123	1.48e-06	ERF015	MYB
MA1428.2	12	28	1630	29985	5.24e-07	7.8841	1.63e-06	TCP8	DREB
MA2419.1	20	20	3591	28024	1.87e-09	7.80283	8.17e-09	UB3	TCP
MA1781.2	19	21	3323	28292	3.89e-09	7.70162	1.62e-08	MYB94	CAMTA
MA1785.2	14	26	2103	29512	1.52e-07	7.55549	5.19e-07	NAC018	bZIP
MA1229.2	12	28	1735	29880	1.01e-06	7.38124	3.03e-06	ERF034	TCP
MA1786.2	6	34	739	30876	0.000323158	7.37026	0.000663276	NAC019	SPL
MA0571.2	12	28	1740	29875	1.04e-06	7.35893	3.1e-06	ANT	NAC
MA2400.1	11	29	1562	30053	2.68e-06	7.29768	7.67e-06	LjTCP20	bZIP
MA1220.2	12	28	1757	29858	1.15e-06	7.28071	3.41e-06	TINY	DREB
MA0588.2	12	28	1760	29855	1.17e-06	7.26763	3.46e-06	TGA1	TCP
MA1345.2	17	23	2941	28674	3.27e-08	7.2042	1.25e-07	BZIP48	BES
MA1346.2	15	25	2435	29180	1.28e-07	7.1892	4.4e-07	TGA10	ERF
MA2050.2	16	24	2690	28925	6.68e-08	7.16761	2.44e-07	NAC101	Trihelix
MA2047.2	16	24	2690	28925	6.68e-08	7.16761	2.44e-07	NAC037	bHLH
MA2044.2	16	24	2690	28925	6.68e-08	7.16761	2.44e-07	NAC007	DREB
MA2036.2	16	24	2690	28925	6.68e-08	7.16761	2.44e-07	NAC076	DREB
MA2010.2	16	24	2690	28925	6.68e-08	7.16761	2.44e-07	SMB	TALE-type HD
MA1834.2	14	26	2216	29399	2.88e-07	7.14267	9.16e-07	Zm00001d034298	AP2
MA2422.1	16	24	2700	28915	7.03e-08	7.13872	2.55e-07	OsbZIP42	ERF
MA1349.2	20	20	3896	27719	7.74e-09	7.11375	3.15e-08	BZIP16	TCP
MA1296.2	21	19	4261	27354	5.28e-09	7.09362	2.16e-08	WRKY46	TCP
MA1774.2	20	20	3912	27703	8.3e-09	7.08067	3.36e-08	MYB60	TGA
MA1396.2	17	23	2993	28622	4.23e-08	7.0667	1.6e-07	GATA6	TCP
MA1745.2	15	25	2508	29107	1.88e-07	6.96251	6.28e-07	BZIP63	RAV
MA1692.2	11	29	1644	29971	4.37e-06	6.91307	1.2e-05	ARF29	RAV
MA1344.2	20	20	4034	27581	1.41e-08	6.83576	5.58e-08	BZIP28	ARF
MA1697.2	13	27	2087	29528	1.02e-06	6.81139	3.06e-06	ARF4	WRKY
MA1050.1	10	30	1475	30140	1.17e-05	6.81112	3.03e-05	OsI_08196	ERF
MA1404.1	36	4	18073	13542	8.21e-06	6.74284	2.16e-05	BPC1	ARF
MA1828.2	11	29	1685	29930	5.53e-06	6.73616	1.49e-05	Zm00001d038683	AP2
MA1411.2	5	35	658	30957	0.00142486	6.71987	0.00256548	TSAR1	ERF
MA1425.2	11	29	1691	29924	5.71e-06	6.71097	1.54e-05	HYH	TGA
MA1285.2	8	32	1153	30462	8.64e-05	6.60396	0.000196807	TCP9	bZIP
MA2030.2	18	22	3489	28126	6.14e-08	6.59447	2.3e-07	MYB96	MYB
MA2042.2	19	21	3826	27789	3.95e-08	6.57019	1.5e-07	MYB58	bHLH
MA1062.3	7	33	989	30626	0.000224837	6.56767	0.000484511	TCP15	bZIP
MA1065.3	7	33	996	30619	0.000234647	6.52003	0.00050236	TCP20	TCP
MA1041.1	11	29	1747	29868	7.78e-06	6.48398	2.07e-05	MYB55	bZIP
MA2011.2	11	29	1748	29867	7.82e-06	6.48006	2.07e-05	ERF010	TCP
MA1321.2	7	33	1002	30613	0.000243329	6.47973	0.000519102	SPL13A	bZIP
MA0549.2	16	24	2959	28656	2.48e-07	6.45537	8.01e-07	BZR2	GATA
MA1258.2	12	28	1988	29627	4.15e-06	6.38617	1.16e-05	DREB2A	bZIP
MA1675.2	12	28	1991	29624	4.21e-06	6.3759	1.17e-05	NAC029	MYB
MA1070.3	10	30	1571	30044	2.01e-05	6.37359	5.05e-05	TGA7	Trihelix
MA1066.1	10	30	1596	30019	2.3e-05	6.26866	5.64e-05	TCP23	DREB
MA0943.2	10	30	1598	30017	2.33e-05	6.26041	5.64e-05	ARF5	NAC
MA1227.3	10	30	1598	30017	2.33e-05	6.26041	5.64e-05	ERF027	MYB
MA0995.3	10	30	1598	30017	2.33e-05	6.26041	5.64e-05	ERF039	MYB
MA0980.3	10	30	1598	30017	2.33e-05	6.26041	5.64e-05	RAP2-10	ARF
MA0942.2	10	30	1598	30017	2.33e-05	6.26041	5.64e-05	ARF1	bZIP
MA1223.2	10	30	1606	30009	2.43e-05	6.22759	5.85e-05	ERF035	bZIP
MA1343.2	7	33	1044	30571	0.000311663	6.21057	0.000645326	BZIP52	bZIP
MA2087.1	17	23	3370	28245	2.38e-07	6.19421	7.78e-07	PK24205.1	MYB
MA0968.3	19	21	4042	27573	9.6e-08	6.17134	3.34e-07	BZIP68	TCP
MA1335.1	15	25	2810	28805	8.1e-07	6.14977	2.49e-06	TGA4	bZIP
MA1008.2	8	32	1237	30378	0.000140089	6.13774	0.000312097	PHYPADRAFT_182268	MYB
MA2386.1	8	32	1237	30378	0.000140089	6.13774	0.000312097	estExt_gwp_gw1.C_550163	bHLH
MA0939.1	8	32	1238	30377	0.000140865	6.1326	0.000312836	NAC079	MYB
MA1797.1	15	25	2821	28794	8.52e-07	6.12347	2.58e-06	RAV2	ERF
MA1800.1	15	25	2821	28794	8.52e-07	6.12347	2.58e-06	TEM1	TCP
MA1291.1	9	31	1433	30182	6.26e-05	6.11378	0.000144064	TCP7	BPC
MA1322.3	4	36	575	31040	0.0060116	5.99716	0.00984226	SPL9	BES
MA0586.3	4	36	575	31040	0.0060116	5.99716	0.00984226	SPL14	bHLH
MA0128.1	15	25	2900	28715	1.21e-06	5.93965	3.54e-06	EmBP-1	TCP
MA0551.2	13	27	2393	29222	4.67e-06	5.87864	1.27e-05	HY5	bZIP
MA0590.1	6	34	929	30686	0.00106344	5.82878	0.00199584	LFY	bHLH
MA1688.2	22	18	5485	26130	8.26e-08	5.82213	2.94e-07	ARF16	bZIP
MA2391.1	8	32	1304	30311	0.000200599	5.8103	0.000440587	Lg3	WRKY
MA1170.2	13	27	2420	29195	5.28e-06	5.80781	1.43e-05	MYB118	C2H2
MA0578.1	19	21	4273	27342	2.33e-07	5.78887	7.71e-07	SPL8	bHLH
MA2412.1	14	26	2696	28919	3e-06	5.77614	8.54e-06	ZmbZIP72	MYB
MA1013.1	14	26	2698	28917	3.02e-06	5.77153	8.58e-06	GATA10	bHLH
MA0589.2	11	29	1958	29657	2.26e-05	5.74496	5.61e-05	WRKY1	TGA
MA1064.2	6	34	945	30670	0.0011604	5.72575	0.0021274	TCP2	NAC
MA1334.2	15	25	3014	28601	1.96e-06	5.69248	5.69e-06	BZIP11	bZIP
MA1796.1	6	34	959	30656	0.0012507	5.63994	0.00228108	RAP2-7	WRKY
MA2367.1	12	28	2256	29359	1.5e-05	5.57661	3.82e-05	WIP5	bZIP
MA1219.3	10	30	1784	29831	5.9e-05	5.57325	0.000136653	ERF011	TCP
MA1312.2	17	23	3729	27886	1.01e-06	5.52683	3.03e-06	WRKY47	ARF
MA2375.1	13	27	2535	29080	8.74e-06	5.52237	2.29e-05	BMY2	ERF
MA1362.2	13	27	2536	29079	8.78e-06	5.52002	2.29e-05	bHLH77	ERF
MA1048.1	8	32	1371	30244	0.00028126	5.5135	0.000589306	ERF018	RAP2
MA0936.1	8	32	1385	30230	0.000301096	5.45678	0.000625286	NAC046	ARF
MA2041.2	17	23	3792	27823	1.28e-06	5.42275	3.73e-06	MYB13	GATA
MA2024.2	14	26	2869	28746	6.19e-06	5.39459	1.66e-05	MYB63	ERF
MA1787.2	12	28	2327	29288	2.04e-05	5.3928	5.1e-05	NAC047	C2H2
MA1358.2	14	26	2904	28711	7.12e-06	5.3231	1.9e-05	bHLH130	bHLH
MA0931.2	16	24	3526	28089	2.61e-06	5.31038	7.51e-06	ABI5	bZIP
MA1366.2	23	17	6426	25189	2.82e-07	5.30296	9.02e-07	DF1	WRKY
MA1338.3	16	24	3581	28034	3.2e-06	5.2186	9.05e-06	DPBF3	WRKY
MA1779.2	16	24	3589	28026	3.3e-06	5.20549	9.29e-06	MYB83	bZIP
MA1241.2	9	31	1684	29931	0.000212117	5.15933	0.000463758	ERF043	bZIP
MA0121.2	6	34	1046	30569	0.00193925	5.1559	0.00337094	ARR10	bZIP
MA1364.2	13	27	2712	28903	1.81e-05	5.13088	4.56e-05	BHLH72	bZIP
MA1679.2	9	31	1693	29922	0.000220694	5.13043	0.000479533	RAP2-1	BPC
MA1010.2	9	31	1697	29918	0.000224598	5.11768	0.000484511	PHYPADRAFT_64121	bZIP
MA2389.1	16	24	3679	27936	4.56e-06	5.06188	1.24e-05	GBF1	ERF
MA0930.3	16	24	3679	27936	4.56e-06	5.06188	1.24e-05	ABF3	ARF
MA2409.1	14	26	3049	28566	1.25e-05	5.0444	3.23e-05	ZmbZIP25	TCP
MA0561.1	14	26	3050	28565	1.25e-05	5.04257	3.23e-05	PIF4	RWP-RK
MA1238.3	9	31	1722	29893	0.000250334	5.03928	0.000527649	ERF038	MADS
MA1339.1	13	27	2773	28842	2.29e-05	5.00744	5.64e-05	BZIP43	TCP
MA1014.1	13	27	2786	28829	2.4e-05	4.98183	5.81e-05	GATA11	Trihelix
MA2092.1	14	26	3085	28530	1.43e-05	4.97927	3.66e-05	PK27149.1	TGA
MA1295.2	14	26	3088	28527	1.44e-05	4.97391	3.69e-05	WRKY20	WRKY
MA1365.3	17	23	4094	27521	3.71e-06	4.96836	1.04e-05	AT5G47660	HD-Zip
MA1023.1	7	33	1297	30318	0.00112058	4.95732	0.00207057	PHYPADRAFT_28324	MYB
MA0562.1	13	27	2834	28781	2.88e-05	4.88933	6.89e-05	PIF5	ERF
MA1766.2	14	26	3146	28469	1.78e-05	4.87232	4.51e-05	MYB17	ERF
MA0560.2	9	31	1799	29816	0.000345584	4.81087	0.000707241	PIF3	NAC
MA2447.1	8	32	1572	30043	0.000696115	4.77727	0.00134633	SPL5B	AHL
MA2371.1	18	22	4640	26975	4.37e-06	4.7564	1.2e-05	MYB31	LBD
MA1738.1	18	22	4640	26975	4.37e-06	4.7564	1.2e-05	ATMYB31	TALE-type HD
MA1336.2	9	31	1831	29784	0.000393194	4.72208	0.000795427	TGA3	NAC
MA1357.2	15	25	3598	28017	1.73e-05	4.67189	4.4e-05	bHLH80	ERF
MA1042.1	11	29	2375	29240	0.000129846	4.66952	0.00029112	MYB59	NAC
MA1659.2	13	27	2958	28657	4.51e-05	4.66428	0.000105929	ABF4	RAP2
MA2384.1	13	27	2958	28657	4.51e-05	4.66428	0.000105929	estExt_Genewise1.C_2060077	ERF
MA0964.3	7	33	1376	30239	0.0015735	4.66104	0.00280441	BIM1	TCP
MA1243.2	10	30	2110	29505	0.000234768	4.66072	0.00050236	DREB2E	bZIP
MA1081.3	14	26	3311	28304	3.17e-05	4.60282	7.51e-05	WRKY25	TCP
MA1307.3	14	26	3311	28304	3.17e-05	4.60282	7.51e-05	WRKY31	DREB
MA1340.2	15	25	3648	27967	2.04e-05	4.59968	5.1e-05	BZIP3	SPL
MA1253.2	8	32	1632	29983	0.000888072	4.59255	0.00167166	ERF036	bZIP
MA2413.1	14	26	3322	28293	3.29e-05	4.58581	7.77e-05	ZmbZIP96	PLINC
MA1068.3	7	33	1399	30216	0.00172925	4.58063	0.00305877	TGA2	bZIP
MA1251.2	9	31	1887	29728	0.000489612	4.57336	0.000984819	RAP2-9	ERF
MA1069.3	12	28	2713	28902	9.15e-05	4.56535	0.000207182	TGA6	WRKY
MA0566.1	7	33	1416	30199	0.00185194	4.52347	0.00325129	MYC2	ERF
MA1673.2	11	29	2446	29169	0.00016844	4.52303	0.00037173	LBD18	NAC
MA1689.2	13	27	3043	28572	6.06e-05	4.52063	0.000139911	ARF18	GATA
MA1324.1	10	30	2171	29444	0.000295273	4.52045	0.000615007	GATA20	NAC
MA1402.1	33	7	16146	15469	4.88e-05	4.51626	0.000113819	BPC6	bZIP
MA0935.1	9	31	1917	29698	0.00054884	4.49727	0.00107628	NAC025	bZIP
MA1372.2	15	25	3730	27885	2.66e-05	4.48543	6.4e-05	ZAT10	bZIP
MA1672.2	15	25	3757	27858	2.9e-05	4.44891	6.93e-05	GBF2	NAC
MA2086.1	14	26	3425	28190	4.62e-05	4.43181	0.000108133	PK23964.1	bHLH
MA1046.1	11	29	2517	29098	0.000216477	4.38484	0.000471827	NTL9	GATA
MA0573.2	10	30	2240	29375	0.000379083	4.37102	0.00076909	ATHB-9	HD-Zip
MA2395.1	7	33	1476	30139	0.00234032	4.33101	0.0040382	PHYPA_011264	HD-Zip
MA1176.2	9	31	2009	29606	0.000768568	4.27815	0.0014703	MYB119	TGA
MA1325.2	8	32	1755	29860	0.00141566	4.25328	0.00255544	GATA14	NAC
MA1392.3	8	32	1777	29838	0.00153218	4.19757	0.00275167	MYB98	RAP2
MA2067.1	10	30	2334	29281	0.000524745	4.18173	0.00104238	PK09702.1	bHLH
MA1740.2	10	30	2337	29278	0.000530073	4.17594	0.00104238	BHLH49	SPL
MA1061.2	10	30	2337	29278	0.000530073	4.17594	0.00104238	SPT	bHLH
MA1025.2	10	30	2337	29278	0.000530073	4.17594	0.00104238	HBI1	bHLH
MA2406.1	10	30	2337	29278	0.000530073	4.17594	0.00104238	PK03576.1	bHLH
MA2064.1	10	30	2337	29278	0.000530073	4.17594	0.00104238	PK07858.1	bHLH
MA2061.1	10	30	2337	29278	0.000530073	4.17594	0.00104238	PK06517.1	bHLH
MA1337.2	12	28	2983	28632	0.00022505	4.1137	0.000484511	BZIP44	bHLH
MA1074.2	8	32	1823	29792	0.00180065	4.08546	0.00316914	UNE10	NAC
MA1341.2	12	28	3010	28605	0.000244818	4.073	0.000520488	BZIP53	CDF
MA1039.1	10	30	2402	29213	0.000657139	4.05406	0.00127445	MYB4	DOF
MA2083.1	9	31	2127	29488	0.00115164	4.02498	0.00211684	PK21166.1	HSF
MA2005.2	10	30	2453	29162	0.000773805	3.962	0.00147631	NAC016	MYB
MA1408.2	9	31	2165	29450	0.00130389	3.94934	0.00236582	FaEOBII	SPL
MA0941.2	12	28	3098	28517	0.000319974	3.94431	0.000658659	ABF2	E2F
MA2075.1	12	28	3098	28517	0.000319974	3.94431	0.000658659	PK18009.1	E2F
MA0960.1	7	33	1625	29990	0.00398872	3.91482	0.00668585	BHLH104	Trihelix
MA2352.1	10	30	2485	29130	0.000855452	3.90678	0.00161892	PC-MYB1	MYB
MA2388.1	12	28	3126	28489	0.000347701	3.90519	0.000709511	GATA1	NAC
MA1007.1	7	33	1638	29977	0.00416634	3.88212	0.00696699	PHYPADRAFT_173530	MYB
MA1274.1	34	6	18768	12847	0.000615634	3.87877	0.00120057	DOF3.6	MYB
MA1661.2	16	24	4647	26968	8.73e-05	3.86873	0.000198336	GTL1	MYB
MA1794.2	17	23	5081	26534	6.69e-05	3.85967	0.000153356	NLP7	bZIP
MA2068.1	9	31	2220	29395	0.00155297	3.84357	0.00277485	PK10344.1	ERF
MA0001.3	17	23	5116	26499	7.31e-05	3.82821	0.000167024	AGL3	LEAFY
MA2060.1	10	30	2558	29057	0.00106879	3.78598	0.00199584	PK05451.1	PLINC
MA2014.2	10	30	2575	29040	0.00112433	3.75883	0.00207206	BAM8	bHLH
MA0570.3	14	26	4000	27615	0.000248538	3.71745	0.000525437	ABF1	HSF
MA0953.2	13	27	3645	27970	0.000375092	3.69442	0.000763193	ATHB-6	bZIP
MA1749.1	10	30	2623	28992	0.00129417	3.68407	0.00235425	E2FC	bZIP
MA1309.1	18	22	5781	25834	9.43e-05	3.65607	0.000212869	WRKY3	ERF
MA1333.2	10	30	2648	28967	0.00139069	3.64614	0.00251682	BEH3	BES
MA0954.3	18	22	5814	25801	0.000101835	3.63067	0.000229047	ATHB-7	MYB
MA2053.2	13	27	3717	27898	0.000454128	3.61354	0.000916063	NAC105	TCP
MA1043.2	4	36	952	30663	0.0319662	3.57848	0.0451892	NAC083	RVE
MA2048.2	16	24	4980	26635	0.000200893	3.5654	0.000440587	NAC045	RAP2
MA1811.2	11	29	3041	28574	0.00108009	3.56386	0.00200101	GLYMA-13G317000	E2F
MA1808.2	11	29	3041	28574	0.00108009	3.56386	0.00200101	GLYMA-06G314400	MYB
MA1268.2	36	4	22653	8962	0.00788549	3.56072	0.012447	CDF5	BES
MA1091.1	15	25	4561	27054	0.000271537	3.55878	0.000570634	WRKY62	GATA
MA1667.3	10	30	2721	28894	0.00170702	3.53939	0.00303471	HSFC1	bHLH
MA1676.3	15	25	4583	27032	0.000286485	3.53882	0.000598473	NAC062	MYB
MA1350.1	10	30	2757	28858	0.00188349	3.48883	0.00329027	BZIP42	DOF
MA2360.1	8	32	2114	29501	0.00448574	3.48851	0.00748332	PK28565.1	TCP
MA1759.2	13	27	3842	27773	0.000625555	3.48	0.00121655	HSFA4A	bHLH
MA1361.2	10	30	2782	28833	0.00201462	3.45448	0.00349333	bHLH18	HSF
MA1750.1	13	27	3889	27726	0.000703014	3.43222	0.00135225	E2FE	bHLH
MA1732.1	13	27	3889	27726	0.000703014	3.43222	0.00135225	E2FD	TGA
MA1760.1	12	28	3543	28072	0.00107731	3.3957	0.00200101	HSFA6A	HSF
MA0580.1	11	29	3220	28395	0.00172254	3.34468	0.00305457	DYT1	bHLH
MA1743.2	13	27	3985	27630	0.000886999	3.33823	0.00167166	BZIP2	MYC
MA1177.2	7	33	1890	29725	0.00895533	3.33591	0.0140101	MYB65	MYB
MA2374.1	23	17	9127	22488	0.000167862	3.33335	0.000371618	AHL13	bZIP
MA1367.2	14	26	4443	27172	0.000737882	3.2929	0.00141545	AT1G76870	MYB
MA0974.3	15	25	4893	26722	0.000587815	3.27659	0.00114951	CDF3	GARP_ARR-Lb
MA1329.3	22	18	8622	22993	0.000245457	3.25923	0.000520488	ZHD1	bHLH
MA2432.1	16	24	5408	26207	0.000526329	3.23048	0.00104238	SPL15B	MYB
MA1047.3	6	34	1650	29965	0.0169422	3.20459	0.0254314	TGA5	ERF
MA2362.1	10	30	2986	28629	0.00338858	3.19573	0.00574834	TEIL	HAT
MA1664.3	12	28	3745	27870	0.0017485	3.18914	0.00308506	HSFA6B	HD-ZIP
MA2023.2	6	34	1659	29956	0.0173577	3.18625	0.0259444	PHL4	MYB
MA0575.2	5	35	1359	30256	0.0277943	3.18026	0.0399331	MYB77	WRKY
MA1829.2	6	34	1666	29949	0.0176857	3.17213	0.0262673	Zm00001d035604	NAC
MA1780.2	6	34	1666	29949	0.0176857	3.17213	0.0262673	MYB92	HSF
MA1037.2	6	34	1666	29949	0.0176857	3.17213	0.0262673	MYB24	EIL
MA1173.2	12	28	3775	27840	0.00187302	3.16041	0.00328011	MYB101	bZIP
MA1326.2	14	26	4609	27006	0.0010675	3.1549	0.00199584	ZHD5	DOF
MA1773.2	12	28	3787	27828	0.00192486	3.14914	0.0033542	MYB51	BPC
MA2407.1	8	32	2336	29279	0.00810204	3.13326	0.0127318	PK24978.1	GARP_G2-like
MA2076.1	7	33	2027	29588	0.0128537	3.09613	0.0196291	PK18401.1	bHLH
MA2353.1	17	23	6096	25519	0.000834253	3.09382	0.00158734	PK02532.1	ERF
MA2349.1	17	23	6103	25512	0.000841187	3.08943	0.00159622	OsCCA1	MYB
MA1666.3	11	29	3489	28126	0.00325919	3.05752	0.0055422	HSFB2B	RVE
MA2401.1	9	31	2797	28818	0.00726894	2.99082	0.0115545	Os05g0437700	EIL
MA1033.1	9	31	2797	28818	0.00726894	2.99082	0.0115545	OJ1058_F05.8	RVE
MA1389.2	11	29	3574	28041	0.00393006	2.97587	0.00660325	PHL1	AHL
MA1024.2	13	27	4432	27183	0.00237812	2.95295	0.00409339	HAT1	RVE
MA1778.2	15	25	5342	26273	0.0020918	2.95097	0.00361825	MYB80	GARP_G2-like
MA1776.2	8	32	2503	29112	0.0120396	2.90778	0.0186282	MYB67	SPL
MA2411.1	12	28	4081	27534	0.00362226	2.89138	0.00612999	ZmbZIP57	SPL
MA1775.2	8	32	2518	29097	0.0124529	2.88852	0.0190998	MYB61	DOF
MA2051.2	13	27	4532	27083	0.00290754	2.87717	0.00495619	NAC68	DOF
MA1739.2	8	32	2536	29079	0.0129627	2.86629	0.0197528	BHLH122	CDF
MA1187.2	24	16	10902	20713	0.00124502	2.84979	0.00227662	RVE4	CPP
MA2038.2	9	31	2925	28690	0.00965129	2.84745	0.0150654	NAC103	IDD
MA1351.3	10	30	3320	28295	0.00718803	2.84074	0.0115243	GBF3	WRKY
MA1167.2	11	29	3726	27889	0.00540745	2.83899	0.0088945	EFM	AHL
MA1813.2	13	27	4619	26996	0.00522231	2.81392	0.00865563	EIL4	PLINC
MA2380.1	25	15	11788	19827	0.00155142	2.80319	0.00277485	DOF4.7	bZIP
MA1665.3	10	30	3374	28241	0.00803488	2.78993	0.0126545	HSFB2A	Trihelix
MA1304.2	17	23	6690	24925	0.00277613	2.75366	0.00474368	WRKY59	bZIP
MA1375.2	19	21	7858	23757	0.00266254	2.73525	0.00456645	ANL2	bZIP
MA1185.2	19	21	7861	23754	0.00266593	2.73386	0.00456645	LHY	PLINC
MA1180.2	9	31	3038	28577	0.0122173	2.73079	0.0187794	MYB3R4	MYB
MA1403.1	28	12	14615	17000	0.00371659	2.71402	0.00625952	BPC5	HD-Zip
MA1381.2	9	31	3056	28559	0.0126698	2.71301	0.0193904	AT3G46070	CDF
MA1391.3	8	32	2687	28928	0.0178736	2.69133	0.0264763	MYB33	HSF
MA0569.2	8	32	2745	28870	0.0200818	2.6292	0.0293311	MYC4	bZIP
MA2077.1	8	32	2745	28870	0.0200818	2.6292	0.0293311	PK18474.1	RVE
MA2057.1	8	32	2745	28870	0.0200818	2.6292	0.0293311	PK01630.1	MYB
MA0977.1	17	23	6980	24635	0.0036597	2.60857	0.00617848	DOF2.5	NAC
MA1706.2	11	29	4028	27587	0.0138966	2.59787	0.0210845	AT1G14600	GARP_G2-like
MA1733.2	9	31	3239	28376	0.0180244	2.54333	0.0266021	ASR3	Type II
MA1751.2	8	32	2833	28782	0.0238017	2.53978	0.0343369	EIL3	MYB
MA1380.1	29	11	16124	15491	0.00683378	2.5326	0.0110852	TCX6	MYB
MA0933.1	25	15	12555	19060	0.00526443	2.53014	0.0086999	AHL20	HD-Zip
MA1087.3	17	23	7185	24430	0.00688362	2.51306	0.0111148	WRKY45	WRKY
MA0934.1	17	23	7195	24420	0.00691448	2.50854	0.0111391	AHL25	MYB
MA0585.2	9	31	3284	28331	0.0318847	2.5045	0.0451647	AGL1	MYB
MA2007.2	15	25	6116	25499	0.00772127	2.50145	0.0122427	MYB107	C2H2
MA1191.2	18	22	7797	23818	0.00516392	2.49927	0.00859432	RVE7L	bHLH
MA0952.1	15	25	6130	25485	0.00781333	2.49436	0.0123609	ATHB-51	bHLH
MA1182.2	18	22	7811	23804	0.00522534	2.49333	0.00865563	RVE8	HD-Zip
MA1190.2	21	19	9741	21874	0.00531002	2.48187	0.00875469	RVE5	GARP_G2-like
MA1208.2	17	23	7274	24341	0.0072027	2.47327	0.0115243	GT-2	DOF
MA1807.2	17	23	7290	24325	0.0072708	2.46622	0.0115545	ZHD10	HD-Zip
MA1734.1	9	31	3330	28285	0.0327855	2.46605	0.0462545	AT1G19040	HD-Zip
MA1080.1	9	31	3341	28274	0.0330233	2.45664	0.0464968	WRKY23	MYB
MA1280.2	22	18	10604	21011	0.00653986	2.42168	0.0106329	DOF5.4	TGA
MA1276.2	22	18	10604	21011	0.00653986	2.42168	0.0106329	DOF3.5	CPP
MA0973.2	22	18	10604	21011	0.00653986	2.42168	0.0106329	CDF2	GARP_G2-like
MA2372.1	11	29	4282	27333	0.0179016	2.42127	0.0264763	AZF1	MYB
MA1157.2	19	21	8623	22992	0.00687246	2.41236	0.0111148	NUC	MYB
MA1306.2	14	26	5792	25823	0.0122095	2.40059	0.0187794	WRKY11	MYB
MA1330.2	22	18	10753	20862	0.00704834	2.3712	0.0113288	ZHD6	MYB
MA1401.2	17	23	7538	24077	0.00876356	2.36078	0.0137406	RVE7	C2H2 zinc finger factors
MA1830.2	18	22	8141	23474	0.00998257	2.35911	0.0155481	Zm00001d015407	Trihelix
MA1212.2	16	24	7054	24561	0.0121628	2.32117	0.0187777	ATHB-13	WRKY
MA1275.2	17	23	7640	23975	0.0145743	2.3194	0.0220652	DOF1.6	HD-ZIP
MA1297.2	13	27	5476	26139	0.0191435	2.29822	0.0281945	WRKY26	MYC
MA0951.1	17	23	7708	23907	0.0148648	2.29242	0.0224567	ATHB-16	bHLH
MA0990.2	14	26	6019	25596	0.0150668	2.28976	0.0227132	HDG11	bHLH
MA1824.2	13	27	5528	26087	0.0199763	2.27207	0.0293311	Zm00001d005692	MADS
MA1369.2	16	24	7200	24415	0.0136252	2.2606	0.0207173	HDG1	HAT
MA1188.1	18	22	8416	23199	0.0118431	2.25531	0.0183647	At3g11280	WRKY
MA1379.1	28	12	16111	15504	0.0173498	2.24523	0.0259444	SOL1	RVE
MA1196.2	17	23	7853	23762	0.0158149	2.23646	0.0237899	AT5G05790	Type II
MA0555.2	21	19	10472	21143	0.0115537	2.2315	0.0179554	SVP	EIL
MA2026.2	10	30	4134	27481	0.0338555	2.21578	0.0475734	MYB108	HD-Zip
MA1198.2	13	27	5655	25960	0.0223881	2.21025	0.0325588	HAT2	MYB
MA1301.2	13	27	5657	25958	0.0224305	2.2093	0.0325588	WRKY33	RVE
MA1183.2	19	21	9356	22259	0.0225913	2.15252	0.0327249	RVE6	TRB
MA0558.2	24	16	13025	18590	0.0231684	2.14086	0.0334918	FLC	WRKY
MA1355.2	14	26	6405	25210	0.0287783	2.11936	0.0411786	TRB2	IDD
MA1184.2	17	23	8179	23436	0.0281219	2.11789	0.0403214	RVE1	HD-Zip
MA1316.2	14	26	6419	25196	0.0290474	2.11357	0.0413967	WRKY71	GARP_G2-like
MA1166.2	14	26	6480	25135	0.0303068	2.08861	0.0430162	PHL12	MADS
MA1012.1	22	18	11686	19929	0.0215599	2.08433	0.0314248	AGL27	NAC
MA1026.3	16	24	7666	23949	0.0261636	2.08271	0.0376671	ATHB-15	NAC
MA1370.2	20	20	10515	21100	0.0290483	2.00667	0.0413967	IDD5	WRKY
MA1209.2	20	20	10579	21036	0.0299575	1.98848	0.0426062	ATHB-20	MYB
Note: Motif_ ID: The ID of transcription factor binding sites; Test_with_motif: Number of genes in the test set that contain this motif;
Test_without_motif: Number of genes in the test set that do not contain this motif; Bg_with_motif: Number of genes in the background set that contain this motif;
Bg_without_motif: Number of genes in the background set that do not contain this motif; p_value and adj_p: Original and corrected p-values;
odds_ratio: enrichment factor.

## Sheet: Table S7
Table S7. Number of binding sites for each transcription factor in ClHDZ.
Name	Gene Identifier	MA0034.2	MA0097.1	MA0123.1	MA0549.2	MA0550.3	MA0553.1	MA0554.2	MA0555.2	MA0556.2	MA0557.2	MA0558.2	MA0559.1	MA0561.1	MA0563.2	MA0565.3	MA0567.1	MA0571.2	MA0574.1	MA0576.2	MA0577.4	MA0578.1	MA0579.2	MA0587.2	MA0588.2	MA0936.1	MA0940.1	MA0959.1	MA0960.1	MA0962.2	MA0963.1	MA0967.1	MA0971.2	MA0975.1	MA0976.3	MA0978.1	MA0992.3	MA0994.3	MA1000.3	MA1001.4	MA1004.2	MA1005.3	MA1006.2	MA1008.2	MA1019.2	MA1024.2	MA1026.3	MA1034.1	MA1035.1
ClHDZ7	Cl000081	1	1	3	1	1	1	1	1	1	3	1	3	1	1	1	1	1	1	5	1	1	1	5	1	1	1	4	2	3	4	2	1	3	2	1	1	3	3	1	2	5	2	1	6	1	1	4	4
ClHDZ8	Cl000504	1	0	5	0	0	0	2	1	1	1	1	1	0	0	0	1	0	0	0	1	0	1	1	1	0	4	0	0	0	0	0	1	2	2	1	1	1	1	2	1	1	1	1	1	0	0	2	3
ClHDZ9	Cl000650	0	1	1	1	0	0	1	1	2	0	3	3	0	0	1	0	0	0	0	0	2	0	0	1	0	4	2	0	0	0	0	1	0	0	1	0	0	0	0	0	0	0	0	0	0	0	0	0
ClHDZ10	Cl000744	0	1	3	0	1	0	1	1	1	1	0	1	0	1	0	1	1	0	0	1	2	0	1	0	0	6	0	0	1	0	2	0	1	2	0	1	3	1	2	1	1	4	1	0	1	0	2	0
ClHDZ11	Cl000974	0	0	1	2	0	1	1	1	2	0	1	2	2	0	1	0	0	1	0	1	1	0	0	1	0	2	0	0	0	0	0	0	0	0	0	0	0	0	0	0	0	0	0	0	0	0	0	0
ClHDZ12	Cl002774	1	0	8	1	0	1	0	0	0	0	0	3	1	0	0	3	1	0	2	1	0	0	2	0	0	1	0	0	0	2	0	1	4	4	1	3	1	3	3	3	2	5	0	0	1	4	3	1
ClHDZ13	Cl002901	1	1	3	2	1	1	1	0	0	3	1	2	3	0	1	0	0	0	0	0	0	1	2	0	0	2	4	2	2	0	0	2	2	1	1	0	0	0	1	1	2	5	0	5	0	0	4	0
ClHDZ14	Cl003113	1	1	8	3	0	2	0	0	0	1	0	2	2	0	0	3	1	0	2	1	0	0	4	0	0	1	0	0	1	0	0	1	5	3	1	4	1	3	3	3	2	3	0	1	1	3	3	1
ClHDZ15	Cl003467	1	2	4	0	2	0	1	0	0	0	1	2	1	0	3	6	0	0	1	1	1	0	0	1	0	1	2	0	0	0	0	0	5	4	0	4	3	4	5	6	5	2	0	0	0	0	4	0
ClHDZ20	Cl007249	0	1	3	0	0	0	0	0	1	0	1	1	1	3	0	3	0	0	0	0	0	0	0	0	3	0	4	0	0	0	2	0	5	6	0	3	6	4	7	3	5	4	0	1	0	0	2	0
ClHDZ21	Cl008120	2	1	15	0	1	3	0	0	0	0	0	0	0	2	0	8	1	2	4	0	1	2	3	0	0	0	0	0	0	0	0	0	11	10	0	7	6	7	11	9	8	5	0	3	0	2	9	1
ClHDZ22	Cl008139	0	0	6	0	0	0	0	0	0	1	0	1	0	0	0	1	0	0	1	0	0	0	1	0	0	0	0	0	1	0	0	0	4	3	0	2	4	3	4	1	2	0	0	1	2	2	2	1
ClHDZ23	Cl008628	0	2	2	0	0	0	2	3	2	1	2	3	0	1	0	1	0	1	0	1	0	0	0	0	1	5	0	0	1	0	0	0	1	1	0	1	1	0	0	1	1	0	0	0	0	0	2	0
ClHDZ24	Cl008806	1	0	0	1	1	0	6	5	5	0	6	8	0	1	0	1	0	1	1	0	0	0	0	0	1	7	0	0	0	0	0	0	0	0	1	0	0	1	1	1	0	1	0	0	1	1	0	0
ClHDZ25	Cl009230	0	1	0	0	0	0	0	1	0	0	1	2	0	0	0	0	0	0	0	1	0	0	0	0	0	2	0	0	0	0	0	0	0	0	0	0	0	0	0	0	0	1	0	0	0	0	0	0
ClHDZ26	Cl014219	0	1	1	0	1	0	0	0	0	0	0	0	0	0	2	0	0	0	0	0	5	0	0	0	0	1	0	0	0	0	0	0	0	0	1	1	1	1	0	0	1	0	0	0	0	1	0	0
ClHDZ27	Cl015660	0	1	4	0	0	0	0	1	0	0	1	2	0	0	1	3	0	0	2	0	0	0	1	1	0	2	4	0	0	0	0	0	4	4	0	1	2	1	4	4	2	4	0	1	0	0	1	0
ClHDZ28	Cl016451	0	0	4	0	0	0	0	0	0	1	1	0	0	0	1	0	1	0	1	0	0	3	2	0	0	0	0	0	1	0	0	0	4	2	0	2	3	1	2	2	0	0	1	1	0	0	4	0
ClHDZ1	Cl017534	0	0	0	0	2	1	0	0	1	0	1	0	0	1	0	2	0	1	1	0	1	1	1	1	0	1	0	0	0	0	0	0	2	4	0	2	3	3	4	2	3	2	0	1	0	0	3	0
ClHDZ2	Cl017903	0	0	1	0	0	1	0	1	1	0	0	2	0	0	0	1	0	1	1	0	0	1	0	0	0	0	0	0	0	0	0	0	1	2	0	1	1	1	2	1	1	2	0	0	0	0	1	0
ClHDZ3	Cl018135	0	1	0	0	0	0	1	1	1	0	0	3	0	0	1	0	0	1	1	1	0	0	1	0	0	3	0	0	0	0	0	0	0	0	0	0	0	0	0	0	0	0	0	0	2	1	0	0
ClHDZ4	Cl018508	0	3	7	5	3	2	0	1	3	2	1	3	2	0	0	6	0	0	1	0	0	1	2	0	1	1	2	4	3	2	0	1	8	7	1	7	10	6	7	7	9	0	2	2	0	0	11	0
ClHDZ5	Cl019134	0	0	5	2	2	0	0	0	0	1	0	2	1	0	1	2	0	0	0	0	0	1	1	0	0	0	0	0	1	0	0	1	1	1	1	2	5	2	2	2	2	1	0	0	1	3	4	1
ClHDZ6	Cl020935	1	2	4	0	2	0	1	0	0	0	1	2	1	0	3	6	0	0	1	1	1	0	0	1	0	1	2	0	0	0	0	0	5	4	0	4	3	4	5	6	5	2	0	0	0	0	4	0
ClHDZ36	Cl022558	0	0	0	0	0	0	0	0	0	0	1	0	0	0	2	0	1	0	0	0	0	0	0	0	1	1	0	0	0	0	0	0	0	0	0	0	0	0	0	0	0	0	0	0	1	5	0	0
ClHDZ37	Cl023138	1	1	4	0	0	1	0	0	0	0	0	0	0	0	0	4	0	0	0	0	0	0	1	1	0	1	0	0	0	0	0	0	5	4	0	4	4	3	3	5	3	0	0	0	0	0	4	1
ClHDZ38	Cl023308	0	0	0	1	0	0	0	1	0	1	0	0	0	0	1	0	2	0	0	1	3	0	0	0	0	0	0	0	0	0	0	0	0	1	0	0	1	1	1	0	0	0	1	0	1	2	1	1
ClHDZ39	Cl023335	0	1	5	2	1	0	0	1	0	3	0	0	3	0	0	4	0	1	3	0	0	0	1	1	1	0	6	4	3	6	0	0	5	9	0	6	10	7	8	4	4	6	2	1	1	0	11	1
ClHDZ40	Cl024695	0	0	0	1	0	0	4	0	0	0	2	5	0	3	0	0	0	0	0	0	1	0	0	0	0	7	0	0	0	0	0	0	0	0	0	0	0	0	0	0	0	0	0	0	0	0	0	0
ClHDZ16	Cl025846	1	0	0	1	0	0	0	0	0	0	0	0	0	0	2	1	1	0	0	1	0	0	0	1	0	0	0	0	0	0	0	1	2	1	0	2	2	2	1	2	2	3	0	0	1	0	1	0
ClHDZ17	Cl028168	1	0	0	0	1	0	1	0	0	0	2	0	0	0	2	0	0	0	0	0	2	0	0	0	0	1	0	0	0	0	0	1	0	0	3	0	0	0	0	0	0	0	0	0	0	0	0	0
ClHDZ18	Cl028904	1	0	0	0	0	0	1	1	0	1	0	0	0	1	3	0	0	0	0	0	1	1	1	0	0	0	2	0	1	2	0	0	0	0	0	0	0	0	0	0	0	0	0	0	0	0	0	0
ClHDZ19	Cl028906	1	0	2	1	0	0	1	1	0	1	1	4	0	0	0	0	2	0	0	0	1	0	1	0	0	3	0	2	1	0	0	0	0	0	1	0	0	0	0	0	0	0	0	1	0	3	1	0
ClHDZ29	Cl033204	0	0	2	2	6	0	1	2	3	1	2	3	3	1	2	0	1	0	1	0	0	0	0	0	0	4	0	2	1	0	0	0	0	3	0	0	1	0	3	0	1	1	0	0	0	2	0	0
ClHDZ30	Cl033652	0	0	1	0	0	0	0	1	0	0	3	1	0	2	0	0	0	0	0	0	1	0	0	0	0	1	0	0	0	0	0	0	0	1	0	0	0	0	0	0	0	2	0	0	1	1	0	0
ClHDZ31	Cl034645	0	0	2	2	2	0	2	1	0	0	1	1	1	1	0	0	0	2	1	0	4	0	0	0	0	3	2	2	1	0	0	0	0	0	0	0	0	0	0	0	0	0	0	0	0	3	0	0
ClHDZ32	Cl034733	0	0	0	0	0	0	0	0	0	0	0	0	0	2	0	0	0	0	0	0	3	0	0	0	0	4	0	0	0	0	0	0	0	0	0	0	1	0	0	0	1	0	0	0	0	0	0	0
ClHDZ33	Cl035053	0	0	0	0	0	0	0	2	0	0	0	1	1	0	0	0	1	1	1	2	1	0	0	2	1	0	0	0	0	0	0	0	0	0	0	0	1	0	0	0	0	2	0	0	0	0	0	0
ClHDZ34	Cl035788	0	0	1	0	0	0	3	2	1	0	1	1	0	5	0	0	0	0	0	0	1	0	0	0	0	1	0	0	0	0	0	0	0	1	0	0	0	0	0	0	0	2	0	0	0	1	0	0
ClHDZ35	Cl035791	2	0	3	0	0	0	0	0	1	0	1	0	0	0	0	1	0	1	2	0	0	0	3	0	0	0	0	0	0	0	2	1	1	1	1	1	3	2	1	1	2	0	1	5	0	0	1	3
[truncated: 655 more columns]
